# Supplementary material for: 5-Bromo-2-(thio­phen-2-yl)-1-(thio­phen-2-ylmeth­yl)-1H-benzimidazole
Source: Acta Crystallogr Sect E Struct Rep Online. 2012 Oct 13;68(Pt 11):o3123. doi: 10.1107/S1600536812042146 (PMC3515228; doi:10.1107/S1600536812042146)
Supplement: Supplementary file 1 [file e-68-o3123-sup1.cif]

##############################################################################
#                                                                            #
# This CIF contains the data in a paper accepted for publication in          #
# Acta Crystallographica Section E. It conforms to the requirements of       #
# Notes for Authors for Acta Crystallographica Section E, and has been       #
# peer reviewed under the auspices of the IUCr Commission on Journals.       #
#                                                                            #
# Full details of the Crystallographic Information File format               #
# are given in the paper "The Crystallographic Information File (CIF):       #
# a New Standard Archive File for Crystallography" by S. R. Hall, F. H.      #
# Allen and I. D. Brown [Acta Cryst. (1991), A47, 655-685].                  #
#                                                                            #
# The current version of the core CIF dictionary is obtainable from          #
# ftp://ftp.iucr.org/pub/cif_core.dic.                                       #
#                                                                            #
# Software is freely available for graphical display of the structure(s)     #
# in this CIF. For information consult the CIF software page                 #
# http://www.iucr.org/resources/cif/software.                                #
#                                                                            #
# This file may be used for bona fide research purposes within the           #
# scientific community so long as proper attribution is given to the journal # 
# article from which it was obtained.                                        #
#                                                                            #
##############################################################################
data_global
_audit_creation_method     'APEX2 v2010.7-0'
_journal_date_recd_electronic     2012-09-27
_journal_date_accepted     2012-10-08
_journal_name_full     'Acta Crystallographica, Section E'
_journal_year     2012
_journal_volume     68
_journal_issue     11
_journal_page_first     o3123
_journal_page_last     o3123
_journal_paper_category     QO
_journal_paper_doi     10.1107/S1600536812042146
_journal_coeditor_code     LR2085
_publ_contact_author_name     'David K. Geiger'
_publ_contact_author_address
;
Department of Chemistry
State University of New York-College at Geneseo
1 College Circle
Geneseo, NY 14454
USA
;
_publ_contact_author_email     'geiger@geneseo.edu'
_publ_contact_author_fax     '585-245-5288'
_publ_contact_author_phone     '585-245-5452'
_publ_section_title
;
5-Bromo-2-(thiophen-2-yl)-1-(thiophen-2-ylmethyl)-1<i>H</i>-benzimidazole
;
loop_
    _publ_author_name
    _publ_author_footnote
    _publ_author_address
    'Geiger, David K.' .
;
Department of Chemistry
State University of New York-College at Geneseo
1 College Circle
Geneseo, NY 14454
USA
;
    'Destefano, Matthew R.' .
;
Department of Chemistry
State University of New York-College at Geneseo
1 College Circle
Geneseo, NY 14454
USA
;
data_I
_chemical_name_systematic
;
5-Bromo-2-(thiophen-2-yl)-1-(thiophen-2-ylmethyl)-1<i>H</i>-benzimidazole
;
_chemical_name_common
;
5-Bromo-2-(thiophen-2-yl)-1-(thiophen-2-ylmethyl)-1<i>H</i>-benzimidazole
;
_chemical_formula_moiety     'C16 H11 Br N2 S2'
_chemical_formula_sum     'C16 H11 Br N2 S2'
_chemical_formula_iupac     'C16 H11 Br N2 S2'
_chemical_formula_weight     375.30
_chemical_melting_point     ?
_space_group_crystal_system     monoclinic
_space_group_name_H-M_alt     'P 1 21/n 1'
_space_group_name_Hall     '-P 2yn'
loop_
    _space_group_symop_operation_xyz
    'x, y, z'
    '-x+1/2, y+1/2, -z+1/2'
    '-x, -y, -z'
    'x-1/2, -y-1/2, z-1/2'
_cell_length_a     12.6753(17)
_cell_length_b     10.5413(11)
_cell_length_c     23.581(3)
_cell_angle_alpha     90
_cell_angle_beta     100.878(4)
_cell_angle_gamma     90
_cell_volume     3094.1(6)
_cell_formula_units_Z     8
_cell_measurement_reflns_used     6104
_cell_measurement_theta_min     2.5283
_cell_measurement_theta_max     24.3556
_cell_measurement_temperature     200.(2)
_exptl_crystal_description     plate
_exptl_crystal_colour     colourless
_exptl_crystal_size_max     0.600
_exptl_crystal_size_mid     0.200
_exptl_crystal_size_min     0.100
_exptl_crystal_density_diffrn     1.611
_exptl_crystal_density_meas     ?
_exptl_crystal_density_method     'not measured'
_exptl_crystal_F_000     1504
_exptl_absorpt_coefficient_mu     2.920
_exptl_absorpt_correction_type     multi-scan
_exptl_absorpt_process_details     '(SADABS; Sheldrick, 2008<i>a</i>)'
_exptl_absorpt_correction_T_min     0.46
_exptl_absorpt_correction_T_max     0.76
_exptl_special_details
;
;
_diffrn_ambient_temperature     200.(2)
_diffrn_radiation_type     MoK\a
_diffrn_radiation_wavelength     0.71073
_diffrn_radiation_monochromator     'doubly curved silicon crystal'
_diffrn_measurement_device_type     'Bruker SMART X2S benchtop diffractometer'
_diffrn_measurement_method     '\w scans'
_diffrn_detector_area_resol_mean     8.3330
_diffrn_reflns_number     19813
_diffrn_reflns_av_R_equivalents     0.0589
_diffrn_reflns_av_sigmaI/netI     0.0599
_diffrn_reflns_theta_min     2.12
_diffrn_reflns_theta_max     25.36
_diffrn_reflns_theta_full     25.36
_diffrn_measured_fraction_theta_max     0.984
_diffrn_measured_fraction_theta_full     0.984
_diffrn_reflns_limit_h_min     -15
_diffrn_reflns_limit_h_max     15
_diffrn_reflns_limit_k_min     -12
_diffrn_reflns_limit_k_max     12
_diffrn_reflns_limit_l_min     -28
_diffrn_reflns_limit_l_max     24
_refine_special_details
;
Refinement of <i>F</i>^2^ against ALL reflections. The weighted <i>R</i>-factor
<i>wR</i> and goodness of fit <i>S</i> are based on <i>F</i>^2^, conventional
<i>R</i>-factors <i>R</i> are based on <i>F</i>, with <i>F</i> set to zero for
negative <i>F</i>^2^. The threshold expression of <i>F</i>^2^ >
\s(<i>F</i>^2^) is used only for calculating <i>R</i>-factors(gt) <i>etc</i>.
and is not relevant to the choice of reflections for refinement.
<i>R</i>-factors based on <i>F</i>^2^ are statistically about twice as large
as those based on <i>F</i>, and <i>R</i>- factors based on ALL data will be
even larger.
;
_reflns_number_total     5581
_reflns_number_gt     4191
_reflns_threshold_expression     >2sigma(I)
_refine_ls_structure_factor_coef     Fsqd
_refine_ls_matrix_type     full
_refine_ls_R_factor_all     0.0622
_refine_ls_R_factor_gt     0.0382
_refine_ls_wR_factor_gt     0.0822
_refine_ls_wR_factor_ref     0.0911
_refine_ls_goodness_of_fit_ref     1.018
_refine_ls_restrained_S_all     1.011
_refine_ls_number_reflns     5581
_refine_ls_number_parameters     392
_refine_ls_number_restraints     91
_refine_ls_hydrogen_treatment     constr
_refine_ls_weighting_scheme     calc
_refine_ls_weighting_details
         'calc w=1/[\s^2^(Fo^2^)+(0.0360P)^2^+0.8840P] where P=(Fo^2^+2Fc^2^)/3'
_atom_sites_solution_hydrogens     geom
_atom_sites_solution_primary     direct
_atom_sites_solution_secondary     difmap
_refine_ls_shift/su_max     0.001
_refine_ls_shift/su_mean     0.000
_refine_diff_density_max     0.649
_refine_diff_density_min     -0.799
_refine_ls_extinction_method     none
_refine_ls_extinction_coef     ?
loop_
    _atom_type_symbol
    _atom_type_description
    _atom_type_scat_dispersion_real
    _atom_type_scat_dispersion_imag
    _atom_type_scat_source
    C C 0.0033 0.0016 'International Tables Vol C Tables 4.2.6.8 and 6.1.1.4'
    H H 0.0000 0.0000 'International Tables Vol C Tables 4.2.6.8 and 6.1.1.4'
    N N 0.0061 0.0033 'International Tables Vol C Tables 4.2.6.8 and 6.1.1.4'
    S S 0.1246 0.1234 'International Tables Vol C Tables 4.2.6.8 and 6.1.1.4'
    Br Br -0.2901 2.4595 'International Tables Vol C Tables 4.2.6.8 and 6.1.1.4'
_computing_data_collection     'APEX2 (Bruker, 2010)'
_computing_cell_refinement     'SAINT (Bruker, 2009)'
_computing_data_reduction     'SAINT (Bruker, 2009)'
_computing_structure_solution     'SHELXS97 (Sheldrick, 2008<i>b</i>)'
_computing_structure_refinement     'SHELXL97 (Sheldrick, 2008<i>b</i>)'
_computing_molecular_graphics
         'XSHELL (Bruker, 2004) and <i>Mercury</i> (Macrae <i>et al.</i>, 2008)'
_computing_publication_material     'publCIF (Westrip, 2010)'
loop_
    _atom_site_type_symbol
    _atom_site_label
    _atom_site_fract_x
    _atom_site_fract_y
    _atom_site_fract_z
    _atom_site_U_iso_or_equiv
    _atom_site_adp_type
    _atom_site_calc_flag
    _atom_site_refinement_flags
    _atom_site_occupancy
    _atom_site_disorder_assembly
    _atom_site_disorder_group
    Br Br1 0.75134(3) 1.11709(4) 0.458735(16) 0.05101(14) Uani d . 1.0 . .
    Br Br2 0.11272(3) 1.13960(3) 0.03496(14) 0.03685(12) Uani d . 1.0 . .
    S S1 0.41783(7) 0.73442(9) 0.17228(4) 0.0370(2) Uani d . 1.0 . .
    S S2 0.81366(8) 1.15655(8) 0.16253(4) 0.0354(2) Uani d . 1.0 . .
    S S3 -0.03440(10) 0.73244(14) 0.31444(5) 0.0301(3) Uani d PDU 0.914(3) A 1
    C C24 0.0711(5) 0.8382(6) 0.32690(16) 0.0225(9) Uani d PDU 0.914(3) A 1
    C C25 0.1030(6) 0.8601(8) 0.3841(3) 0.0350(16) Uani d PDU 0.914(3) A 1
    H H25 0.1597 0.9164 0.3994 0.042 Uiso calc PR 0.914(3) A 1
    C C26 0.0435(4) 0.7907(4) 0.41889(18) 0.0348(12) Uani d PDU 0.914(3) A 1
    H H26 0.0558 0.795 0.4598 0.042 Uiso calc PR 0.914(3) A 1
    C C27 -0.0325(4) 0.7179(4) 0.38673(17) 0.0331(11) Uani d PDU 0.914(3) A 1
    H H27 -0.0798 0.6643 0.4026 0.04 Uiso calc PR 0.914(3) A 1
    S S300 0.118(2) 0.872(3) 0.3950(10) 0.0301(3) Uani d PDU 0.086(3) A 2
    C C240 0.062(5) 0.846(7) 0.3243(10) 0.0225(9) Uani d PDU 0.086(3) A 2
    C C250 -0.013(4) 0.753(6) 0.3166(15) 0.0350(16) Uani d PDU 0.086(3) A 2
    H H250 -0.0504 0.7253 0.2801 0.042 Uiso calc PR 0.086(3) A 2
    C C260 -0.028(4) 0.702(5) 0.3704(17) 0.0348(12) Uani d PDU 0.086(3) A 2
    H H260 -0.08 0.6398 0.3741 0.042 Uiso calc PR 0.086(3) A 2
    C C270 0.041(5) 0.753(5) 0.4156(15) 0.0331(11) Uani d PDU 0.086(3) A 2
    H H270 0.0454 0.7255 0.4544 0.04 Uiso calc PR 0.086(3) A 2
    S S4 0.36606(8) 1.15559(8) 0.33291(4) 0.0359(2) Uani d D 1.0 . .
    C C29 0.3469(2) 1.0042(3) 0.35642(13) 0.0243(7) Uani d D 1.0 A .
    C C30 0.37895(19) 0.9943(2) 0.41524(11) 0.0290(8) Uani d D 1.0 . .
    H H30 0.3759 0.9179 0.4363 0.035 Uiso calc R 1.0 . .
    C C31 0.41740(19) 1.1124(2) 0.44115(11) 0.0372(9) Uani d D 1.0 . .
    H H31 0.4422 1.1238 0.4814 0.045 Uiso calc R 1.0 . .
    C C32 0.4144(3) 1.2058(3) 0.40164(15) 0.0383(9) Uani d D 1.0 . .
    H H32 0.4367 1.2905 0.4111 0.046 Uiso calc R 1.0 . .
    N N1 0.6914(2) 0.9247(2) 0.21670(11) 0.0237(6) Uani d . 1.0 . .
    N N2 0.5457(2) 0.9232(3) 0.25919(11) 0.0259(6) Uani d . 1.0 . .
    N N3 0.2090(2) 0.9262(2) 0.27375(11) 0.0232(6) Uani d . 1.0 A .
    N N4 0.0354(2) 0.9291(2) 0.22968(11) 0.0233(6) Uani d . 1.0 A .
    C C1 0.7240(2) 0.9759(3) 0.27135(13) 0.0222(7) Uani d . 1.0 . .
    C C2 0.6323(2) 0.9745(3) 0.29708(13) 0.0225(7) Uani d . 1.0 . .
    C C3 0.6388(3) 1.0186(3) 0.35289(14) 0.0272(8) Uani d . 1.0 . .
    H H3 0.5777 1.0208 0.3708 0.033 Uiso calc R 1.0 . .
    C C4 0.7381(3) 1.0590(3) 0.38108(13) 0.0279(8) Uani d . 1.0 . .
    C C5 0.8299(3) 1.0590(3) 0.35640(14) 0.0275(8) Uani d . 1.0 . .
    H H5 0.8967 1.0864 0.3783 0.033 Uiso calc R 1.0 . .
    C C6 0.8232(2) 1.0189(3) 0.30016(14) 0.0252(7) Uani d . 1.0 . .
    H H6 0.8839 1.0208 0.2819 0.03 Uiso calc R 1.0 . .
    C C7 0.5840(3) 0.8946(3) 0.21240(14) 0.0241(7) Uani d . 1.0 . .
    C C8 0.5183(2) 0.8366(3) 0.16143(14) 0.0266(7) Uani d . 1.0 . .
    C C9 0.5175(3) 0.8543(3) 0.10299(15) 0.0317(8) Uani d . 1.0 . .
    H H9 0.5664 0.9071 0.088 0.038 Uiso calc R 1.0 . .
    C C10 0.4344(3) 0.7835(4) 0.06878(16) 0.0420(10) Uani d . 1.0 . .
    H H10 0.4213 0.7838 0.0278 0.05 Uiso calc R 1.0 . .
    C C11 0.3754(3) 0.7156(3) 0.09998(16) 0.0399(9) Uani d . 1.0 . .
    H H11 0.3168 0.6631 0.0834 0.048 Uiso calc R 1.0 . .
    C C12 0.7635(3) 0.8988(3) 0.17647(13) 0.0252(7) Uani d . 1.0 . .
    H H12A 0.7361 0.824 0.1528 0.03 Uiso calc R 1.0 . .
    H H12B 0.8352 0.8766 0.199 0.03 Uiso calc R 1.0 . .
    C C13 0.7760(2) 1.0068(3) 0.13666(14) 0.0260(8) Uani d . 1.0 . .
    C C14 0.7663(3) 1.0014(3) 0.07791(14) 0.0310(8) Uani d . 1.0 . .
    H H14 0.7466 0.9271 0.0557 0.037 Uiso calc R 1.0 . .
    C C15 0.7891(3) 1.1198(3) 0.05394(16) 0.0369(9) Uani d . 1.0 . .
    H H15 0.7866 1.1329 0.0139 0.044 Uiso calc R 1.0 . .
    C C16 0.8147(3) 1.2113(4) 0.09412(17) 0.0408(10) Uani d . 1.0 . .
    H H16 0.8314 1.2962 0.0855 0.049 Uiso calc R 1.0 . .
    C C17 0.2065(2) 0.9796(3) 0.21996(13) 0.0228(7) Uani d . 1.0 . .
    C C18 0.0977(2) 0.9815(3) 0.19334(13) 0.0230(7) Uani d . 1.0 . .
    C C19 0.0678(3) 1.0299(3) 0.13786(14) 0.0251(7) Uani d . 1.0 . .
    H H19 -0.0053 1.0341 0.1191 0.03 Uiso calc R 1.0 . .
    C C20 0.1492(3) 1.0714(3) 0.11131(13) 0.0262(7) Uani d . 1.0 . .
    C C21 0.2576(3) 1.0675(3) 0.13697(14) 0.0283(8) Uani d . 1.0 . .
    H H21 0.3104 1.0956 0.1161 0.034 Uiso calc R 1.0 . .
    C C22 0.2882(3) 1.0226(3) 0.19272(14) 0.0273(8) Uani d . 1.0 . .
    H H22 0.3614 1.0211 0.2115 0.033 Uiso calc R 1.0 . .
    C C23 0.1038(2) 0.8981(3) 0.27693(14) 0.0226(7) Uani d D 1.0 . .
    C C28 0.3078(2) 0.8977(3) 0.31505(13) 0.0244(7) Uani d . 1.0 . .
    H H28A 0.365 0.8763 0.2933 0.029 Uiso calc R 1.0 A .
    H H28B 0.2952 0.8218 0.3376 0.029 Uiso calc R 1.0 . .
loop_
    _atom_site_aniso_label
    _atom_site_aniso_U_11
    _atom_site_aniso_U_22
    _atom_site_aniso_U_33
    _atom_site_aniso_U_12
    _atom_site_aniso_U_13
    _atom_site_aniso_U_23
    Br1 0.0473(3) 0.0758(3) 0.0317(2) -0.0111(2) 0.01178(18) -0.0179(2)
    Br2 0.0475(2) 0.0365(2) 0.02852(19) 0.00007(17) 0.01243(17) 0.00434(16)
    S1 0.0262(5) 0.0372(6) 0.0474(6) -0.0087(4) 0.0061(4) -0.0036(4)
    S2 0.0361(5) 0.0294(5) 0.0426(5) -0.0005(4) 0.0121(4) -0.0066(4)
    S3 0.0251(7) 0.0301(8) 0.0354(6) -0.0096(4) 0.0067(4) 0.0013(4)
    C24 0.016(2) 0.021(2) 0.0304(17) -0.0001(16) 0.0044(14) 0.0012(14)
    C25 0.027(4) 0.044(4) 0.035(3) -0.012(2) 0.008(3) 0.000(3)
    C26 0.035(2) 0.040(3) 0.030(2) -0.009(2) 0.0067(17) 0.0000(19)
    C27 0.027(2) 0.039(3) 0.035(2) -0.0082(19) 0.011(2) 0.007(2)
    S300 0.0251(7) 0.0301(8) 0.0354(6) -0.0096(4) 0.0067(4) 0.0013(4)
    C240 0.016(2) 0.021(2) 0.0304(17) -0.0001(16) 0.0044(14) 0.0012(14)
    C250 0.027(4) 0.044(4) 0.035(3) -0.012(2) 0.008(3) 0.000(3)
    C260 0.035(2) 0.040(3) 0.030(2) -0.009(2) 0.0067(17) 0.0000(19)
    C270 0.027(2) 0.039(3) 0.035(2) -0.0082(19) 0.011(2) 0.007(2)
    S4 0.0356(5) 0.0281(5) 0.0425(5) -0.0021(4) 0.0030(4) 0.0085(4)
    C29 0.0116(16) 0.0272(19) 0.0346(18) 0.0006(13) 0.0053(14) 0.0074(15)
    C30 0.0213(18) 0.027(2) 0.039(2) -0.0034(15) 0.0060(15) 0.0092(16)
    C31 0.031(2) 0.039(2) 0.038(2) 0.0003(17) -0.0014(17) -0.0018(18)
    C32 0.036(2) 0.030(2) 0.046(2) -0.0029(17) 0.0019(18) -0.0006(18)
    N1 0.0152(14) 0.0286(15) 0.0279(14) -0.0007(12) 0.0058(11) -0.0034(12)
    N2 0.0166(15) 0.0289(16) 0.0322(15) 0.0000(12) 0.0050(12) -0.0014(12)
    N3 0.0155(14) 0.0252(15) 0.0297(14) -0.0007(11) 0.0061(11) 0.0038(12)
    N4 0.0148(14) 0.0265(15) 0.0292(14) 0.0007(11) 0.0061(12) 0.0019(12)
    C1 0.0171(16) 0.0238(18) 0.0266(17) 0.0030(14) 0.0067(14) -0.0006(14)
    C2 0.0165(17) 0.0208(18) 0.0302(17) 0.0008(14) 0.0045(14) 0.0024(14)
    C3 0.0212(18) 0.0292(19) 0.0333(18) 0.0021(14) 0.0107(15) 0.0007(15)
    C4 0.030(2) 0.029(2) 0.0252(17) 0.0014(15) 0.0072(15) -0.0043(15)
    C5 0.0208(18) 0.0253(19) 0.0352(19) -0.0024(14) 0.0020(15) -0.0021(15)
    C6 0.0151(16) 0.0267(19) 0.0348(18) -0.0023(14) 0.0074(14) -0.0028(15)
    C7 0.0183(17) 0.0214(18) 0.0325(18) 0.0005(14) 0.0044(14) 0.0006(14)
    C8 0.0178(17) 0.0275(19) 0.0335(18) 0.0000(14) 0.0026(14) -0.0014(15)
    C9 0.0187(18) 0.034(2) 0.040(2) -0.0031(15) -0.0003(15) -0.0033(16)
    C10 0.034(2) 0.053(3) 0.037(2) 0.0028(19) -0.0003(18) -0.0079(19)
    C11 0.025(2) 0.042(2) 0.050(2) -0.0056(17) -0.0014(17) -0.0116(19)
    C12 0.0171(17) 0.0298(19) 0.0306(18) 0.0018(14) 0.0093(14) -0.0056(15)
    C13 0.0165(17) 0.0286(19) 0.0343(19) 0.0028(14) 0.0085(15) -0.0044(15)
    C14 0.0251(19) 0.033(2) 0.0362(19) -0.0008(15) 0.0101(15) -0.0055(16)
    C15 0.034(2) 0.044(2) 0.034(2) 0.0089(17) 0.0108(17) 0.0057(18)
    C16 0.039(2) 0.032(2) 0.056(2) 0.0057(18) 0.0203(19) 0.007(2)
    C17 0.0191(17) 0.0190(17) 0.0311(17) -0.0001(13) 0.0067(14) -0.0001(14)
    C18 0.0173(17) 0.0217(18) 0.0314(18) 0.0012(14) 0.0081(14) -0.0014(14)
    C19 0.0192(17) 0.0238(18) 0.0338(18) 0.0019(14) 0.0090(14) -0.0020(15)
    C20 0.032(2) 0.0222(18) 0.0269(17) 0.0025(15) 0.0111(15) -0.0013(14)
    C21 0.0270(19) 0.0242(19) 0.0378(19) -0.0022(15) 0.0167(16) 0.0000(16)
    C22 0.0184(17) 0.0248(19) 0.0404(19) -0.0018(14) 0.0099(15) 0.0005(16)
    C23 0.0169(16) 0.0198(18) 0.0325(18) -0.0020(13) 0.0085(14) -0.0005(14)
    C28 0.0171(17) 0.0234(18) 0.0327(18) 0.0005(14) 0.0047(14) 0.0066(14)
_geom_special_details
;
All e.s.d.'s (except the e.s.d. in the dihedral angle between two l.s. planes)
are estimated using the full covariance matrix. The cell e.s.d.'s are taken
into account individually in the estimation of e.s.d.'s in distances, angles
and torsion angles; correlations between e.s.d.'s in cell parameters are only
used when they are defined by crystal symmetry. An approximate (isotropic)
treatment of cell e.s.d.'s is used for estimating e.s.d.'s involving l.s.
planes.
;
loop_
    _geom_bond_atom_site_label_1
    _geom_bond_atom_site_label_2
    _geom_bond_site_symmetry_2
    _geom_bond_distance
    _geom_bond_publ_flag
    Br1 C4 . 1.908(3) ?
    Br2 C20 . 1.912(3) ?
    S1 C11 . 1.700(4) ?
    S1 C8 . 1.723(3) ?
    S2 C16 . 1.716(4) ?
    S2 C13 . 1.727(3) ?
    S3 C27 . 1.707(4) ?
    S3 C24 . 1.723(4) ?
    C24 C25 . 1.352(6) ?
    C24 C23 . 1.464(4) ?
    C25 C26 . 1.417(7) ?
    C25 H25 . 0.95 ?
    C26 C27 . 1.348(5) ?
    C26 H26 . 0.95 ?
    C27 H27 . 0.95 ?
    S300 C240 . 1.707(17) ?
    S300 C270 . 1.721(17) ?
    C240 C250 . 1.353(17) ?
    C240 C23 . 1.430(17) ?
    C250 C260 . 1.422(17) ?
    C250 H250 . 0.95 ?
    C260 C270 . 1.349(16) ?
    C260 H260 . 0.95 ?
    C270 H270 . 0.95 ?
    S4 C32 . 1.705(4) ?
    S4 C29 . 1.722(3) ?
    C29 C30 . 1.374(4) ?
    C29 C28 . 1.509(4) ?
    C30 C31 . 1.4313 ?
    C30 H30 . 0.95 ?
    C31 C32 . 1.351(4) ?
    C31 H31 . 0.95 ?
    C32 H32 . 0.95 ?
    N1 C7 . 1.383(4) ?
    N1 C1 . 1.386(4) ?
    N1 C12 . 1.461(4) ?
    N2 C7 . 1.321(4) ?
    N2 C2 . 1.387(4) ?
    N3 C23 . 1.383(4) ?
    N3 C17 . 1.383(4) ?
    N3 C28 . 1.465(4) ?
    N4 C23 . 1.317(4) ?
    N4 C18 . 1.384(4) ?
    C1 C6 . 1.387(4) ?
    C1 C2 . 1.409(4) ?
    C2 C3 . 1.384(4) ?
    C3 C4 . 1.376(4) ?
    C3 H3 . 0.95 ?
    C4 C5 . 1.396(4) ?
    C5 C6 . 1.379(4) ?
    C5 H5 . 0.95 ?
    C6 H6 . 0.95 ?
    C7 C8 . 1.461(4) ?
    C8 C9 . 1.389(5) ?
    C9 C10 . 1.412(5) ?
    C9 H9 . 0.95 ?
    C10 C11 . 1.349(5) ?
    C10 H10 . 0.95 ?
    C11 H11 . 0.95 ?
    C12 C13 . 1.503(4) ?
    C12 H12A . 0.99 ?
    C12 H12B . 0.99 ?
    C13 C14 . 1.369(4) ?
    C14 C15 . 1.422(5) ?
    C14 H14 . 0.95 ?
    C15 C16 . 1.348(5) ?
    C15 H15 . 0.95 ?
    C16 H16 . 0.95 ?
    C17 C22 . 1.393(4) ?
    C17 C18 . 1.404(4) ?
    C18 C19 . 1.388(4) ?
    C19 C20 . 1.375(4) ?
    C19 H19 . 0.95 ?
    C20 C21 . 1.393(4) ?
    C21 C22 . 1.382(4) ?
    C21 H21 . 0.95 ?
    C22 H22 . 0.95 ?
    C28 H28A . 0.99 ?
    C28 H28B . 0.99 ?
loop_
    _geom_angle_atom_site_label_1
    _geom_angle_atom_site_label_2
    _geom_angle_atom_site_label_3
    _geom_angle_site_symmetry_1
    _geom_angle_site_symmetry_3
    _geom_angle
    _geom_angle_publ_flag
    C11 S1 C8 . . 91.52(17) ?
    C16 S2 C13 . . 91.50(17) ?
    C27 S3 C24 . . 91.35(18) ?
    C25 C24 C23 . . 130.8(5) ?
    C25 C24 S3 . . 110.9(4) ?
    C23 C24 S3 . . 118.0(3) ?
    C24 C25 C26 . . 113.5(5) ?
    C24 C25 H25 . . 123.3 ?
    C26 C25 H25 . . 123.3 ?
    C27 C26 C25 . . 111.7(4) ?
    C27 C26 H26 . . 124.2 ?
    C25 C26 H26 . . 124.2 ?
    C26 C27 S3 . . 112.6(3) ?
    C26 C27 H27 . . 123.7 ?
    S3 C27 H27 . . 123.7 ?
    C240 S300 C270 . . 90.3(11) ?
    C250 C240 C23 . . 122.(3) ?
    C250 C240 S300 . . 113.4(14) ?
    C23 C240 S300 . . 124.(2) ?
    C240 C250 C260 . . 111.3(17) ?
    C240 C250 H250 . . 124.3 ?
    C260 C250 H250 . . 124.3 ?
    C270 C260 C250 . . 112.5(18) ?
    C270 C260 H260 . . 123.8 ?
    C250 C260 H260 . . 123.8 ?
    C260 C270 S300 . . 112.3(16) ?
    C260 C270 H270 . . 123.8 ?
    S300 C270 H270 . . 123.8 ?
    C32 S4 C29 . . 91.66(16) ?
    C30 C29 C28 . . 126.5(3) ?
    C30 C29 S4 . . 111.3(2) ?
    C28 C29 S4 . . 122.1(2) ?
    C29 C30 C31 . . 112.13(16) ?
    C29 C30 H30 . . 123.9 ?
    C31 C30 H30 . . 123.9 ?
    C32 C31 C30 . . 112.13(19) ?
    C32 C31 H31 . . 123.9 ?
    C30 C31 H31 . . 123.9 ?
    C31 C32 S4 . . 112.8(3) ?
    C31 C32 H32 . . 123.6 ?
    S4 C32 H32 . . 123.6 ?
    C7 N1 C1 . . 105.9(2) ?
    C7 N1 C12 . . 129.5(3) ?
    C1 N1 C12 . . 124.3(3) ?
    C7 N2 C2 . . 104.9(3) ?
    C23 N3 C17 . . 106.4(2) ?
    C23 N3 C28 . . 129.2(3) ?
    C17 N3 C28 . . 124.2(3) ?
    C23 N4 C18 . . 105.2(3) ?
    N1 C1 C6 . . 131.8(3) ?
    N1 C1 C2 . . 105.7(3) ?
    C6 C1 C2 . . 122.5(3) ?
    C3 C2 N2 . . 129.9(3) ?
    C3 C2 C1 . . 120.0(3) ?
    N2 C2 C1 . . 110.1(3) ?
    C4 C3 C2 . . 116.6(3) ?
    C4 C3 H3 . . 121.7 ?
    C2 C3 H3 . . 121.7 ?
    C3 C4 C5 . . 123.9(3) ?
    C3 C4 Br1 . . 118.0(2) ?
    C5 C4 Br1 . . 118.1(2) ?
    C6 C5 C4 . . 119.8(3) ?
    C6 C5 H5 . . 120.1 ?
    C4 C5 H5 . . 120.1 ?
    C5 C6 C1 . . 117.2(3) ?
    C5 C6 H6 . . 121.4 ?
    C1 C6 H6 . . 121.4 ?
    N2 C7 N1 . . 113.4(3) ?
    N2 C7 C8 . . 122.7(3) ?
    N1 C7 C8 . . 123.8(3) ?
    C9 C8 C7 . . 131.0(3) ?
    C9 C8 S1 . . 111.3(2) ?
    C7 C8 S1 . . 117.5(2) ?
    C8 C9 C10 . . 111.2(3) ?
    C8 C9 H9 . . 124.4 ?
    C10 C9 H9 . . 124.4 ?
    C11 C10 C9 . . 113.5(3) ?
    C11 C10 H10 . . 123.2 ?
    C9 C10 H10 . . 123.2 ?
    C10 C11 S1 . . 112.5(3) ?
    C10 C11 H11 . . 123.8 ?
    S1 C11 H11 . . 123.8 ?
    N1 C12 C13 . . 114.7(3) ?
    N1 C12 H12A . . 108.6 ?
    C13 C12 H12A . . 108.6 ?
    N1 C12 H12B . . 108.6 ?
    C13 C12 H12B . . 108.6 ?
    H12A C12 H12B . . 107.6 ?
    C14 C13 C12 . . 127.0(3) ?
    C14 C13 S2 . . 111.2(3) ?
    C12 C13 S2 . . 121.8(2) ?
    C13 C14 C15 . . 112.3(3) ?
    C13 C14 H14 . . 123.8 ?
    C15 C14 H14 . . 123.8 ?
    C16 C15 C14 . . 112.9(3) ?
    C16 C15 H15 . . 123.6 ?
    C14 C15 H15 . . 123.6 ?
    C15 C16 S2 . . 112.1(3) ?
    C15 C16 H16 . . 123.9 ?
    S2 C16 H16 . . 123.9 ?
    N3 C17 C22 . . 131.7(3) ?
    N3 C17 C18 . . 105.5(3) ?
    C22 C17 C18 . . 122.9(3) ?
    N4 C18 C19 . . 130.1(3) ?
    N4 C18 C17 . . 110.1(3) ?
    C19 C18 C17 . . 119.7(3) ?
    C20 C19 C18 . . 116.9(3) ?
    C20 C19 H19 . . 121.6 ?
    C18 C19 H19 . . 121.6 ?
    C19 C20 C21 . . 123.7(3) ?
    C19 C20 Br2 . . 118.7(3) ?
    C21 C20 Br2 . . 117.6(2) ?
    C22 C21 C20 . . 120.0(3) ?
    C22 C21 H21 . . 120.0 ?
    C20 C21 H21 . . 120.0 ?
    C21 C22 C17 . . 116.7(3) ?
    C21 C22 H22 . . 121.6 ?
    C17 C22 H22 . . 121.6 ?
    N4 C23 N3 . . 112.8(3) ?
    N4 C23 C240 . . 118.(2) ?
    N3 C23 C240 . . 129.(2) ?
    N4 C23 C24 . . 123.2(3) ?
    N3 C23 C24 . . 124.0(3) ?
    C240 C23 C24 . . 6.(3) ?
    N3 C28 C29 . . 114.4(3) ?
    N3 C28 H28A . . 108.7 ?
    C29 C28 H28A . . 108.7 ?
    N3 C28 H28B . . 108.7 ?
    C29 C28 H28B . . 108.7 ?
    H28A C28 H28B . . 107.6 ?
loop_
    _geom_hbond_atom_site_label_d
    _geom_hbond_atom_site_label_h
    _geom_hbond_atom_site_label_a
    _geom_hbond_site_symmetry_d
    _geom_hbond_site_symmetry_h
    _geom_hbond_site_symmetry_a
    _geom_hbond_distance_dh
    _geom_hbond_distance_ha
    _geom_hbond_distance_da
    _geom_hbond_angle_dha
    _geom_hbond_publ_flag
    C12 H12B N4 1_455 1_455 1_555 0.99 2.57 3.454(4) 149 yes
    C22 H22 N2 1_555 1_555 1_555 0.95 2.61 3.504(4) 158 yes
    C28 H28A N2 1_555 1_555 1_555 0.99 2.61 3.522(4) 152 yes
    C6 H6 N4 1_455 1_455 1_555 0.95 2.65 3.547(4) 157 yes
    C3 H3 Cg4 1_555 1_555 1_555 0.95 2.68 3.578(4) 158 yes
    C19 H19 Cg2 1_555 1_555 1_455 0.95 2.62 3.512(4) 157 yes
_iucr_refine_instructions_details
;
TITL scan_0m_P21_n in P2(1)/n
CELL 0.71073 12.6753 10.5413 23.5806 90.000 100.878 90.000
ZERR 8.00 0.0017 0.0011 0.0029 0.000 0.004 0.000
LATT 1
SYMM -x+1/2, y+1/2, -z+1/2
SFAC C  H  N  S  Br
UNIT 128  88  16  16  8
L.S. 10
ACTA
BOND $H
HTAB
FMAP 2
PLAN 20
SIZE 0.100 0.200 0.600
TEMP -73.000
OMIT 1 0 1
OMIT 0 0 2
OMIT -1 0 1
OMIT 0 2 1
OMIT -6 0 2
OMIT 0 2 0
OMIT -5 6 22
OMIT 1 1 0
eqiv $1 -1+x, y, z
eqiv $2 1+x, y, z
eqiv $3 1.5-x, -0.5+y, 0.5-z
eqiv $4 0.5-x, -0.5+y, 0.5-z
eadp C24 C240
eadp S3 S300
eadp C25 C250
eadp C26 C260
eadp C27 C270
sadi c23 c24 c23 c240
SIMU S300 C240 C250 C260 C270
SIMU S3 C24 C25 C26 C27
DELU s300 c240 c250 c260 c270
DELU s3 C24 C25 C26 C27
FLAT S300 C240 C250 C260 C270
FLAT S3 C24 C25 C26 C27
rtab dist n4 h12b_$1
rtab dist n4 c12_$1
rtab dist n4 h6_$1
rtab dist n4 c6_$1
rtab dist n2 h22
rtab dist n2 c22
rtab dist n2 h28a
rtab dist n2 c28
rtab dist c3 h16_$3
rtab dist c3 c16_$3
rtab dist c19 H32_$4
rtab dist c19 c32_$4
rtab dist H19_$2 S2
rtab dist H19_$2 C13
rtab dist H19_$2 C14
rtab dist H3 S4
rtab dist H3 C29
rtab dist H3 C30
rtab angl n4 h12B_$1 c12_$1
rtab angl N4 H6_$1 c6_$1
rtab angl N2 H22 C22
rtab angl N2 H28a C28
rtab angl C3 H16_$3 C16_$3
rtab angl C19 H32_$4 C32_$4
mpla c8 c9 c10 c11 s1
mpla 5 c13 c14 c15 c16 s2 H19_$2
mpla c1 c2 c3 c4 c5 c6 c7 n1 n2
mpla c8 c9 c10 c11 s1
mpla c24 c25 c26 c27 s3
mpla 5 c29 c30 c31 c32 s4 H3
mpla c17 c18 c19 c20 c21 c22 c23 n3 n4
mpla c24 c25 c26 c27 s3
WGHT    0.036000    0.884000
FVAR       0.07124   0.91396
BR1   5    0.751337    1.117086    0.458735    11.00000    0.04726    0.07578 =
         0.03167   -0.01793    0.01178   -0.01106
BR2   5    0.112723    1.139600    0.034960    11.00000    0.04754    0.03653 =
         0.02852    0.00434    0.01243    0.00007
S1    4    0.417833    0.734423    0.172279    11.00000    0.02619    0.03716 =
         0.04742   -0.00356    0.00609   -0.00873
S2    4    0.813658    1.156547    0.162527    11.00000    0.03607    0.02938 =
         0.04258   -0.00662    0.01208   -0.00046
part 1
same S4 > C32
S3    4   -0.034398    0.732444    0.314439    21.00000    0.02510    0.03015 =
         0.03537    0.00127    0.00671   -0.00961
C24   1    0.071091    0.838231    0.326895    21.00000    0.01560    0.02146 =
         0.03043    0.00122    0.00439   -0.00007
C25   1    0.102960    0.860066    0.384084    21.00000    0.02659    0.04448 =
         0.03467    0.00040    0.00758   -0.01158
AFIX  43
H25   2    0.159677    0.916416    0.399436    21.00000   -1.20000
AFIX   0
C26   1    0.043529    0.790721    0.418887    21.00000    0.03454    0.03970 =
         0.03049    0.00004    0.00673   -0.00860
AFIX  43
H26   2    0.055761    0.795040    0.459847    21.00000   -1.20000
AFIX   0
C27   1   -0.032487    0.717882    0.386728    21.00000    0.02680    0.03902 =
         0.03542    0.00739    0.01114   -0.00825
AFIX  43
H27   2   -0.079810    0.664316    0.402559    21.00000   -1.20000
AFIX   0
part 2
same S4 > C32
S300  4    0.117967    0.872116    0.394998   -21.00000    0.02510    0.03015 =
         0.03537    0.00127    0.00671   -0.00961
C240  1    0.061971    0.846374    0.324255   -21.00000    0.01560    0.02146 =
         0.03043    0.00122    0.00439   -0.00007
C250  1   -0.012748    0.753182    0.316648   -21.00000    0.02659    0.04448 =
         0.03467    0.00040    0.00758   -0.01158
AFIX  43
H250  2   -0.050389    0.725300    0.280074   -21.00000   -1.20000
AFIX   0
C260  1   -0.027723    0.702307    0.370420   -21.00000    0.03454    0.03970 =
         0.03049    0.00004    0.00673   -0.00860
AFIX  43
H260  2   -0.079981    0.639770    0.374095   -21.00000   -1.20000
AFIX   0
C270  1    0.040555    0.752751    0.415639   -21.00000    0.02680    0.03902 =
         0.03542    0.00739    0.01114   -0.00825
AFIX  43
H270  2    0.045360    0.725502    0.454444   -21.00000   -1.20000
AFIX   0
part 0
S4    4    0.366055    1.155589    0.332910    11.00000    0.03555    0.02810 =
         0.04248    0.00850    0.00304   -0.00212
C29   1    0.346909    1.004190    0.356419    11.00000    0.01163    0.02717 =
         0.03459    0.00739    0.00527    0.00059
C30   1    0.378950    0.994271    0.415242    11.00000    0.02127    0.02696 =
         0.03904    0.00916    0.00602   -0.00338
AFIX  43
H30   2    0.375936    0.917912    0.436276    11.00000   -1.20000
AFIX 0
C31   1    0.417402    1.112388    0.441145    11.00000    0.03135    0.03882 =
         0.03833   -0.00178   -0.00137    0.00033
AFIX  43
H31   2    0.442182    1.123771    0.481423    11.00000   -1.20000
AFIX   0
C32   1    0.414352    1.205826    0.401639    11.00000    0.03606    0.03018 =
         0.04642   -0.00063    0.00188   -0.00290
AFIX  43
H32   2    0.436724    1.290457    0.411141    11.00000   -1.20000
AFIX   0
N1    3    0.691433    0.924663    0.216705    11.00000    0.01517    0.02862 =
         0.02786   -0.00340    0.00575   -0.00070
N2    3    0.545721    0.923205    0.259188    11.00000    0.01659    0.02892 =
         0.03221   -0.00144    0.00496    0.00002
N3    3    0.209043    0.926221    0.273753    11.00000    0.01554    0.02517 =
         0.02967    0.00377    0.00615   -0.00067
N4    3    0.035436    0.929086    0.229679    11.00000    0.01482    0.02650 =
         0.02920    0.00193    0.00607    0.00068
C1    1    0.724026    0.975871    0.271351    11.00000    0.01710    0.02382 =
         0.02661   -0.00065    0.00668    0.00300
C2    1    0.632293    0.974463    0.297083    11.00000    0.01653    0.02081 =
         0.03015    0.00240    0.00447    0.00080
C3    1    0.638757    1.018569    0.352893    11.00000    0.02119    0.02924 =
         0.03332    0.00069    0.01066    0.00207
AFIX  43
H3    2    0.577690    1.020804    0.370843    11.00000   -1.20000
AFIX   0
C4    1    0.738059    1.059022    0.381082    11.00000    0.02986    0.02935 =
         0.02522   -0.00428    0.00715    0.00137
C5    1    0.829865    1.058959    0.356399    11.00000    0.02084    0.02531 =
         0.03517   -0.00211    0.00204   -0.00237
AFIX  43
H5    2    0.896709    1.086387    0.378269    11.00000   -1.20000
AFIX   0
C6    1    0.823190    1.018942    0.300155    11.00000    0.01514    0.02665 =
         0.03481   -0.00275    0.00735   -0.00231
AFIX  43
H6    2    0.883896    1.020786    0.281911    11.00000   -1.20000
AFIX   0
C7    1    0.584005    0.894558    0.212400    11.00000    0.01826    0.02141 =
         0.03247    0.00059    0.00443    0.00055
C8    1    0.518311    0.836578    0.161428    11.00000    0.01776    0.02748 =
         0.03352   -0.00137    0.00257   -0.00001
C9    1    0.517489    0.854272    0.102991    11.00000    0.01867    0.03400 =
         0.04011   -0.00333   -0.00026   -0.00307
AFIX  43
H9    2    0.566418    0.907066    0.087980    11.00000   -1.20000
AFIX   0
C10   1    0.434416    0.783536    0.068785    11.00000    0.03372    0.05283 =
         0.03668   -0.00793   -0.00026    0.00278
AFIX  43
H10   2    0.421326    0.783773    0.027767    11.00000   -1.20000
AFIX   0
C11   1    0.375450    0.715601    0.099977    11.00000    0.02452    0.04211 =
         0.04981   -0.01155   -0.00142   -0.00563
AFIX  43
H11   2    0.316784    0.663102    0.083383    11.00000   -1.20000
AFIX   0
C12   1    0.763459    0.898795    0.176472    11.00000    0.01706    0.02984 =
         0.03065   -0.00560    0.00935    0.00175
AFIX  23
H12A  2    0.736114    0.823960    0.152839    11.00000   -1.20000
H12B  2    0.835151    0.876594    0.198974    11.00000   -1.20000
AFIX   0
C13   1    0.776040    1.006750    0.136663    11.00000    0.01647    0.02860 =
         0.03431   -0.00441    0.00850    0.00278
C14   1    0.766333    1.001419    0.077909    11.00000    0.02515    0.03321 =
         0.03623   -0.00546    0.01013   -0.00078
AFIX  43
H14   2    0.746588    0.927064    0.055667    11.00000   -1.20000
AFIX   0
C15   1    0.789149    1.119756    0.053941    11.00000    0.03441    0.04354 =
         0.03436    0.00573    0.01084    0.00888
AFIX  43
H15   2    0.786642    1.132947    0.013855    11.00000   -1.20000
AFIX   0
C16   1    0.814720    1.211287    0.094118    11.00000    0.03895    0.03244 =
         0.05560    0.00714    0.02031    0.00569
AFIX  43
H16   2    0.831383    1.296188    0.085549    11.00000   -1.20000
AFIX   0
C17   1    0.206520    0.979647    0.219958    11.00000    0.01913    0.01895 =
         0.03106   -0.00012    0.00675   -0.00013
C18   1    0.097664    0.981474    0.193336    11.00000    0.01730    0.02175 =
         0.03139   -0.00141    0.00813    0.00116
C19   1    0.067835    1.029873    0.137861    11.00000    0.01920    0.02383 =
         0.03380   -0.00196    0.00899    0.00194
AFIX  43
H19   2   -0.005329    1.034083    0.119129    11.00000   -1.20000
AFIX   0
C20   1    0.149194    1.071424    0.111313    11.00000    0.03175    0.02223 =
         0.02692   -0.00125    0.01111    0.00254
C21   1    0.257585    1.067474    0.136972    11.00000    0.02697    0.02424 =
         0.03785   -0.00003    0.01674   -0.00220
AFIX  43
H21   2    0.310439    1.095629    0.116137    11.00000   -1.20000
AFIX   0
C22   1    0.288219    1.022614    0.192716    11.00000    0.01840    0.02481 =
         0.04042    0.00052    0.00988   -0.00183
AFIX  43
H22   2    0.361408    1.021144    0.211544    11.00000   -1.20000
AFIX   0
C23   1    0.103777    0.898058    0.276927    11.00000    0.01688    0.01977 =
         0.03253   -0.00051    0.00852   -0.00201
C28   1    0.307762    0.897671    0.315054    11.00000    0.01711    0.02336 =
         0.03273    0.00660    0.00467    0.00050
AFIX  23
H28A  2    0.365004    0.876335    0.293318    11.00000   -1.20000
H28B  2    0.295244    0.821805    0.337632    11.00000   -1.20000
HKLF 4 1 1 0 0 0 1 0 0 0 1
REM  scan_0m_P21_n in P2(1)/n
REM R1 =  0.0382 for   4191 Fo > 4sig(Fo)  and  0.0622 for all   5581 data
REM    392 parameters refined using     91 restraints
END
WGHT      0.0361      0.8884
REM Highest difference peak  0.649,  deepest hole -0.799,  1-sigma level  0.076
Q1    1   0.7437  1.0908  0.4175  11.00000  0.05    0.65
Q2    1   0.1226  1.1063  0.0721  11.00000  0.05    0.53
Q3    1   0.7752  1.0365  0.4656  11.00000  0.05    0.52
Q4    1   0.1143  1.1669  0.0752  11.00000  0.05    0.50
Q5    1   0.0962  1.1405 -0.0011  11.00000  0.05    0.48
Q6    1   0.7560  1.0900  0.4998  11.00000  0.05    0.47
Q7    1   0.1970  1.1439  0.0383  11.00000  0.05    0.47
Q8    1   0.0254  1.1365  0.0297  11.00000  0.05    0.45
Q9    1   0.8023  1.1805  0.1223  11.00000  0.05    0.40
Q10   1   0.8275  1.1256  0.4578  11.00000  0.05    0.40
Q11   1   0.3961  0.7371  0.1315  11.00000  0.05    0.34
Q12   1   0.7613  1.1706  0.4969  11.00000  0.05    0.32
Q13   1   0.3837  1.0491  0.4169  11.00000  0.05    0.31
Q14   1   0.0574  0.9517  0.2007  11.00000  0.05    0.30
Q15   1   0.5082  0.8841  0.1366  11.00000  0.05    0.29
Q16   1   0.5755  0.8974  0.2509  11.00000  0.05    0.29
Q17   1   0.8252  1.0899  0.3221  11.00000  0.05    0.28
Q18   1  -0.0264  0.6985  0.2840  11.00000  0.05    0.28
Q19   1   0.1562  0.9335  0.2797  11.00000  0.05    0.27
Q20   1  -0.0525  0.7331  0.2662  11.00000  0.05    0.27
;
