# Supplementary material for: 5-Bromo-2-(thio­phen-2-yl)-1-(thio­phen-2-ylmeth­yl)-1H-benzimidazole
Source: Acta Crystallogr Sect E Struct Rep Online. 2012 Oct 13;68(Pt 11):o3123. doi: 10.1107/S1600536812042146 (PMC3515228; doi:10.1107/S1600536812042146)
Supplement: Supplementary file 2 [file e-68-o3123-Isup2.hkl]

# 
# h,k,l, Fc-squared, Fo-squared, sigma(Fo-squared) and status flag 
# 
data_I
_shelx_title ' scan_0m_P21_n in P2(1)/n' 
_shelx_refln_list_code          4 
_shelx_F_calc_maximum      423.19 
_exptl_crystal_F_000      1504.00 
_reflns_d_resolution_high  0.8297 
 
loop_ 
 _symmetry_equiv_pos_as_xyz 
 'x, y, z' 
 '-x+1/2, y+1/2, -z+1/2' 
 '-x, -y, -z' 
 'x-1/2, -y-1/2, z-1/2' 
 
_cell_length_a    12.6753 
_cell_length_b    10.5413 
_cell_length_c    23.5806 
_cell_angle_alpha  90.000 
_cell_angle_beta  100.878 
_cell_angle_gamma  90.000 
 
_shelx_F_squared_multiplier     1.000 
 
loop_ 
 _refln_index_h 
 _refln_index_k 
 _refln_index_l 
 _refln_F_squared_calc 
 _refln_F_squared_meas 
 _refln_F_squared_sigma 
 _refln_observed_status 
   2   0   0    24862.39    24972.83    897.88 o 
   4   0   0      513.15      387.96     28.46 o 
   6   0   0    25656.05    26852.29   1981.28 o 
   8   0   0     5415.98     5558.83    353.69 o 
  10   0   0       33.28       43.79     75.86 o 
  12   0   0       93.57      145.01     82.17 o 
  14   0   0     1720.31     1875.87    164.39 o 
   2   1   0      207.55      186.44     10.71 o 
   3   1   0     4379.96     4638.34    115.88 o 
   4   1   0    12549.35    12111.71    335.07 o 
   5   1   0      170.56      174.65     18.29 o 
   6   1   0     4054.23     4598.76    160.91 o 
   7   1   0     2585.08     3002.15    115.79 o 
   8   1   0      324.52      294.56     42.32 o 
   9   1   0      968.84     1061.81     73.17 o 
  10   1   0      609.12      641.38     65.42 o 
  11   1   0      928.28      979.31     73.67 o 
  12   1   0       18.69       27.31     57.63 o 
  13   1   0      256.21      265.91     68.74 o 
  14   1   0       53.41       78.88     68.85 o 
   1   2   0     5419.79     5801.46    130.88 o 
   2   2   0    60957.44    64490.29   1528.98 o 
   3   2   0    60070.21    60892.20   1351.50 o 
   4   2   0     1521.49     1533.15     51.47 o 
   5   2   0    14134.19    13588.35    394.60 o 
   6   2   0        5.09      -19.57     47.78 o 
   7   2   0     2470.19     2442.70    100.33 o 
   8   2   0     1158.53     1210.47     66.67 o 
   9   2   0       61.11       42.42     41.75 o 
  10   2   0      172.12      253.17     49.86 o 
  11   2   0     1868.02     2186.12    108.63 o 
  12   2   0        6.63       -0.38     56.27 o 
  13   2   0      901.14      961.67     95.85 o 
  14   2   0      272.28      256.89     72.90 o 
   1   3   0     1316.19     1315.57     34.05 o 
   2   3   0    14729.50    15386.66    345.93 o 
   3   3   0    16982.94    17713.91    398.16 o 
   4   3   0     3234.72     3291.85     81.02 o 
   5   3   0     4640.70     4867.38    136.06 o 
   6   3   0    11337.94    11953.65    388.80 o 
   7   3   0        8.65       -8.69     30.99 o 
   8   3   0        9.33       17.42     45.79 o 
   9   3   0     1124.46     1071.83     73.09 o 
  10   3   0        7.96      -11.76     43.74 o 
  11   3   0      104.42      114.29     53.43 o 
  12   3   0       96.75       86.75     56.07 o 
  13   3   0      884.18     1188.08     91.86 o 
  14   3   0      188.80      117.85     71.65 o 
   0   4   0    14433.30    14159.51    449.99 o 
   1   4   0      825.25      923.85     27.72 o 
   2   4   0     9685.71     9308.32    210.37 o 
   3   4   0      627.44      567.82     22.38 o 
   4   4   0       74.40       55.12     15.97 o 
   5   4   0     1794.50     1687.17     64.54 o 
   6   4   0     3166.57     3195.51    121.36 o 
   7   4   0     5561.28     5564.56    201.08 o 
   8   4   0     8146.77     8188.65    333.33 o 
   9   4   0      434.92      381.53     50.16 o 
  10   4   0      279.66      331.10     53.06 o 
  11   4   0      327.57      278.44     56.60 o 
  12   4   0      224.10      186.40     60.22 o 
  13   4   0       45.43      225.55     66.13 o 
  14   4   0     1471.03     1599.32    109.48 o 
   1   5   0     1014.23     1091.32     33.90 o 
   2   5   0      125.07      141.51     14.25 o 
   3   5   0      168.54      198.28     30.30 o 
   4   5   0     1911.36     2112.32     61.98 o 
   5   5   0      328.43      402.55     46.52 o 
   6   5   0     1066.26      957.66     55.73 o 
   7   5   0     3008.14     3245.85    126.93 o 
   8   5   0     2012.19     2079.17     94.63 o 
   9   5   0     1441.85     1373.90     78.47 o 
  10   5   0      736.30      725.57     64.23 o 
  11   5   0     1799.75     1763.47    111.79 o 
  12   5   0      122.35      153.40     59.78 o 
  13   5   0       28.51      125.33     76.51 o 
   0   6   0     1119.96     1355.21     55.44 o 
   1   6   0      386.79      368.43     20.95 o 
   2   6   0      772.17      807.82     33.05 o 
   3   6   0    12664.64    12306.52    301.41 o 
   4   6   0     7889.61     7809.27    213.14 o 
   5   6   0     2083.38     2184.89    110.35 o 
   6   6   0     1809.81     1779.02    112.26 o 
   7   6   0      941.89      938.36     59.96 o 
   8   6   0     1693.94     1810.77     90.39 o 
   9   6   0      158.46      126.13     49.77 o 
  10   6   0      735.21      759.40     65.57 o 
  11   6   0     2572.69     2563.71    171.83 o 
  12   6   0      421.05      467.72     68.78 o 
  13   6   0       20.35      -28.12     71.39 o 
   1   7   0     1238.92     1362.05     43.52 o 
   2   7   0     3899.52     4227.26    111.14 o 
   3   7   0       65.44       62.27     21.86 o 
   4   7   0      316.56      346.97     31.92 o 
   5   7   0      203.77      281.90     38.27 o 
   6   7   0      493.27      558.12     48.95 o 
   7   7   0     1576.21     1489.16     79.68 o 
   8   7   0      113.79       90.33     44.17 o 
   9   7   0      458.72      442.87     55.96 o 
  10   7   0       88.82      129.13     81.34 o 
  11   7   0      599.89      649.68     69.42 o 
  12   7   0      127.89       96.60     63.92 o 
   0   8   0    13179.13    13867.69    519.18 o 
   1   8   0      545.87      536.17     35.25 o 
   2   8   0      262.00      325.48     42.60 o 
   3   8   0      608.40      685.47     58.59 o 
   4   8   0      842.25      806.42     88.45 o 
   5   8   0       31.05       32.31     37.05 o 
   6   8   0     3842.54     3966.02    153.03 o 
   7   8   0      246.25      291.48     47.81 o 
   8   8   0     2167.67     2026.78    101.45 o 
   9   8   0     4300.79     3898.63    161.42 o 
  10   8   0      142.08      166.52     74.65 o 
  11   8   0     1425.75     1530.96    121.85 o 
   1   9   0      191.79      166.34     26.33 o 
   2   9   0     1311.68     1357.59     68.21 o 
   3   9   0       34.29       34.46     33.74 o 
   4   9   0     3605.37     3236.50    131.24 o 
   5   9   0      204.72      223.24     42.76 o 
   6   9   0      138.28      194.11     95.90 o 
   7   9   0       21.63       20.12    116.26 o 
   8   9   0      201.32       88.82    127.09 o 
   9   9   0     1063.11     1255.61    155.08 o 
  10   9   0        8.51       51.96    118.83 o 
   0  10   0     1293.77     1603.94    141.87 o 
   1  10   0       36.34        7.88     59.11 o 
   2  10   0      569.81      482.26     68.67 o 
   3  10   0     1174.15      987.19    179.31 o 
   4  10   0     1502.38     1272.90    210.84 o 
   5  10   0      297.74      110.34    143.84 o 
   6  10   0      241.71      380.29    165.52 o 
   7  10   0      468.67      654.19    200.98 o 
   8  10   0       36.11      183.25    175.37 o 
   9  10   0     1204.55     1073.89    240.39 o 
   2  11   0        0.55       78.82    128.08 o 
   3  11   0     1075.06      898.52    187.19 o 
   4  11   0      197.08      348.77    161.58 o 
   5  11   0     1741.00     1375.37    234.48 o 
   6  11   0       65.64      112.31    165.52 o 
   7  11   0       10.22      -25.62    173.40 o 
 -15   0   1     1112.54     1053.51    144.72 o 
 -13   0   1     2731.25     2916.07    419.70 o 
 -11   0   1       30.02       15.40     88.67 o 
  -9   0   1      151.38      228.64     60.50 o 
  -7   0   1     5580.11     5971.19    431.53 o 
  -5   0   1    18785.07    19130.05    643.60 o 
  -3   0   1      114.40      101.20     18.57 o 
   3   0   1   179086.80   172708.92   5621.90 o 
   5   0   1       40.35       48.46     31.29 o 
   7   0   1    14670.78    15328.58   1177.34 o 
   9   0   1    13162.55    14595.12   1223.64 o 
  11   0   1      199.13      128.96     77.10 o 
  13   0   1      453.68      334.48     95.14 o 
 -15   1   1     1600.13     1543.16    113.67 o 
 -14   1   1        0.06      -64.13     64.13 o 
 -13   1   1      270.87      330.38     69.30 o 
 -12   1   1      454.53      508.09     68.55 o 
 -11   1   1     3593.37     3658.10    176.05 o 
 -10   1   1     6472.51     6975.47    335.03 o 
  -9   1   1     4192.48     4287.45    260.45 o 
  -8   1   1     1909.69     1987.81     92.43 o 
  -7   1   1     6452.67     6805.59    231.69 o 
  -6   1   1     1983.52     2105.71     86.19 o 
  -5   1   1      553.32      496.04     29.74 o 
  -4   1   1    10596.55    11630.96    282.32 o 
  -3   1   1      161.15      172.60     13.37 o 
  -2   1   1    17214.85    17742.04    522.67 o 
  -1   1   1     6515.83     6497.30    169.32 o 
   0   1   1        7.46       -3.46      3.46 o 
   1   1   1     6686.76     6730.55    204.36 o 
   2   1   1       56.26       67.23      9.75 o 
   3   1   1    18975.15    18701.97    419.17 o 
   4   1   1    23267.98    23433.50    560.88 o 
   5   1   1     2137.04     2177.37    115.27 o 
   6   1   1       97.24       61.92     29.56 o 
   7   1   1    19568.07    19924.89    643.00 o 
   8   1   1      168.32      116.88     38.14 o 
   9   1   1     2713.68     2795.89    117.32 o 
  10   1   1     1392.04     1539.91     85.59 o 
  11   1   1     3634.71     3571.29    149.75 o 
  12   1   1     1535.96     1543.05     99.54 o 
  13   1   1     1244.69     1350.70     96.64 o 
  14   1   1       43.72       70.37     67.85 o 
 -14   2   1        2.48       20.00     67.54 o 
 -13   2   1      401.66      214.06     67.97 o 
 -12   2   1       91.90       40.57     57.60 o 
 -11   2   1      178.38      169.97     60.16 o 
 -10   2   1     3248.06     3554.95    358.62 o 
  -9   2   1      195.61      162.06     44.36 o 
  -8   2   1     4278.21     4870.54    175.57 o 
  -7   2   1     3295.02     3523.00    149.03 o 
  -6   2   1    14908.88    15879.97    511.73 o 
  -5   2   1        4.88        1.06     17.29 o 
  -4   2   1    20889.30    21424.89    480.57 o 
  -3   2   1      377.26      389.17     18.24 o 
  -2   2   1    60755.30    63105.58   1399.49 o 
  -1   2   1     6090.00     6652.01    150.43 o 
   1   2   1    25317.30    27454.08    610.79 o 
   2   2   1     4010.88     4081.60    100.01 o 
   3   2   1     6028.43     5789.79    134.20 o 
   4   2   1     2009.51     1900.97     53.34 o 
   5   2   1     1417.22     1501.92     65.46 o 
   6   2   1     9558.93     9782.41    322.65 o 
   7   2   1     5900.32     5935.43    205.86 o 
   8   2   1       30.48       51.51     38.59 o 
   9   2   1      445.91      458.00     60.26 o 
  10   2   1       82.70       92.11     68.54 o 
  11   2   1     4591.97     4696.35    181.31 o 
  12   2   1      136.76      115.19     59.73 o 
  13   2   1       23.08       24.65     63.09 o 
  14   2   1       62.18       54.10     71.07 o 
 -14   3   1      130.44      167.23     70.34 o 
 -13   3   1     4026.91     4007.84    171.49 o 
 -12   3   1      403.65      292.44     62.73 o 
 -11   3   1       70.05      105.51     52.47 o 
 -10   3   1     3553.35     3854.76    331.90 o 
  -9   3   1     5925.22     6587.02    307.16 o 
  -8   3   1        0.18        2.38     36.59 o 
  -7   3   1    10988.54    11695.79    381.88 o 
  -6   3   1     6125.15     6618.62    222.87 o 
  -5   3   1      170.40      200.11     22.14 o 
  -4   3   1      952.87      927.25     36.04 o 
  -3   3   1      378.35      404.56     17.84 o 
  -2   3   1     1562.56     1539.76     40.62 o 
  -1   3   1    30434.95    32412.19    720.77 o 
   0   3   1     1466.80     1685.89     45.34 o 
   1   3   1    60297.38    64493.43   1430.32 o 
   2   3   1     7498.77     7501.34    169.46 o 
   3   3   1      693.20      640.76     22.72 o 
   4   3   1    29013.47    29555.67    764.53 o 
   5   3   1    12886.15    13389.45    385.25 o 
   6   3   1     4168.89     4436.38    158.37 o 
   7   3   1     2951.67     3122.93    187.71 o 
   8   3   1       38.87        5.03     36.38 o 
   9   3   1       33.68       48.21     41.22 o 
  10   3   1     1868.55     1945.47     98.27 o 
  11   3   1      582.73      592.90     63.13 o 
  12   3   1     1580.06     1682.21     99.66 o 
  13   3   1       15.64      -58.90     58.90 o 
  14   3   1     1747.57     1907.00    154.43 o 
 -14   4   1        7.73       -3.54     83.05 o 
 -13   4   1     2392.86     2249.74    121.63 o 
 -12   4   1     1341.27     1382.15     99.01 o 
 -11   4   1     1379.41     1383.02     86.97 o 
 -10   4   1        0.20       49.49     46.47 o 
  -9   4   1     5057.84     5456.37    262.29 o 
  -8   4   1      102.56       82.95     38.36 o 
  -7   4   1       37.70       37.67     33.48 o 
  -6   4   1     1126.46     1116.48     59.28 o 
  -5   4   1     9880.34    10115.33    294.24 o 
  -4   4   1     6011.28     6154.12    154.94 o 
  -3   4   1       96.01       88.00     15.28 o 
  -2   4   1      736.53      714.28     26.72 o 
  -1   4   1     6516.77     6741.70    164.71 o 
   0   4   1    14822.22    15803.61    354.06 o 
   1   4   1     8863.66     8867.59    200.45 o 
   2   4   1     1285.09     1308.29     35.66 o 
   3   4   1     4756.55     4693.68    111.83 o 
   4   4   1      738.41      758.27     29.70 o 
   5   4   1      146.85      154.68     23.74 o 
   6   4   1      197.37      193.67     31.76 o 
   7   4   1      109.21      101.86     35.75 o 
   8   4   1      869.38      979.26     69.96 o 
   9   4   1     1117.30     1165.89     71.54 o 
  10   4   1     2223.88     2368.94    111.07 o 
  11   4   1      567.76      747.37     96.13 o 
  12   4   1      989.84     1024.73     81.89 o 
  13   4   1      207.06       93.96     63.13 o 
  14   4   1      313.26      133.86     71.20 o 
 -13   5   1     3193.50     3252.29    176.64 o 
 -12   5   1      278.13      424.64     66.43 o 
 -11   5   1      769.43      652.98     67.48 o 
 -10   5   1      140.85      159.32     50.22 o 
  -9   5   1       88.70      150.26     45.45 o 
  -8   5   1       80.28       90.17     38.74 o 
  -7   5   1     4774.78     4559.31    167.37 o 
  -6   5   1      915.24      936.02     66.55 o 
  -5   5   1     1293.19     1318.53     55.69 o 
  -4   5   1    19126.58    19932.09    520.58 o 
  -3   5   1     1485.12     1560.32     48.34 o 
  -2   5   1     6243.25     6735.59    157.02 o 
  -1   5   1     2091.37     2001.62     52.73 o 
   0   5   1      915.68      976.80     29.96 o 
   1   5   1     1904.59     1896.94     56.84 o 
   2   5   1     1677.05     1665.31     44.81 o 
   3   5   1    12070.98    12419.02    303.13 o 
   4   5   1     6478.34     6726.94    169.77 o 
   5   5   1    13076.96    12954.01    424.75 o 
   6   5   1     2248.27     2160.80     92.18 o 
   7   5   1     6214.11     5939.69    209.67 o 
   8   5   1        5.81       20.93     46.93 o 
   9   5   1     1096.40     1041.23     79.68 o 
  10   5   1      902.10      985.72     70.51 o 
  11   5   1      538.35      479.49     62.00 o 
  12   5   1      790.94      827.62     75.50 o 
  13   5   1       73.88       96.70     92.15 o 
 -13   6   1      611.97      724.12     95.84 o 
 -12   6   1      869.92      957.26    103.81 o 
 -11   6   1      183.83      203.96     57.75 o 
 -10   6   1      597.56      492.90     59.22 o 
  -9   6   1     3165.18     3216.38    134.96 o 
  -8   6   1     3997.55     4106.99    157.30 o 
  -7   6   1      134.82      118.84     37.87 o 
  -6   6   1     5340.50     5414.29    193.65 o 
  -5   6   1      863.70      807.93     42.55 o 
  -4   6   1      150.50      221.08     28.61 o 
  -3   6   1      593.00      596.11     27.77 o 
  -2   6   1     9706.54     9842.94    283.75 o 
  -1   6   1     3976.63     4255.90    100.50 o 
   0   6   1      604.75      678.71     36.20 o 
   1   6   1     5327.23     5571.08    150.50 o 
   2   6   1      713.10      769.30     28.42 o 
   3   6   1     8899.70     9077.67    238.98 o 
   4   6   1       67.08      109.47     29.81 o 
   5   6   1      984.43     1148.23     61.07 o 
   6   6   1     5121.65     4900.19    176.55 o 
   7   6   1        5.12       30.96     38.28 o 
   8   6   1      680.42      641.45     55.18 o 
   9   6   1       52.13       80.29     45.26 o 
  10   6   1      521.87      402.03     63.42 o 
  11   6   1      119.76       88.37     54.15 o 
  12   6   1      128.98       29.16     58.67 o 
  13   6   1       79.87       74.86     64.80 o 
 -12   7   1       89.82      162.08     63.55 o 
 -11   7   1      248.81      281.19     60.89 o 
 -10   7   1     1368.03     1434.64    130.26 o 
  -9   7   1      179.68      194.02     60.29 o 
  -8   7   1      654.35      773.96     63.58 o 
  -7   7   1      557.55      573.79     59.33 o 
  -6   7   1     3329.13     3266.35    130.07 o 
  -5   7   1     1454.50     1343.97     74.55 o 
  -4   7   1      728.66      770.70     42.20 o 
  -3   7   1     1146.27     1155.79     50.96 o 
  -2   7   1     1107.27     1160.87    102.63 o 
  -1   7   1     2065.17     2201.10     65.97 o 
   0   7   1     1839.02     1864.31     53.87 o 
   1   7   1     2369.29     2580.86     70.10 o 
   2   7   1     3919.19     4189.27    121.35 o 
   3   7   1     3939.47     3796.54    107.61 o 
   4   7   1     3183.66     3030.59    103.41 o 
   5   7   1      821.66      766.42     64.28 o 
   6   7   1      463.40      456.71     53.06 o 
   7   7   1     2456.49     2444.52    108.21 o 
   8   7   1      914.01      856.49     62.92 o 
   9   7   1      874.98      934.36     68.49 o 
  10   7   1     2872.95     2763.75    127.70 o 
  11   7   1       13.26      117.46     55.97 o 
  12   7   1       77.17      189.98     84.63 o 
 -11   8   1        3.05      108.60     94.23 o 
 -10   8   1       22.84      -15.10     89.87 o 
  -9   8   1       13.48       56.05     69.11 o 
  -8   8   1       26.57       51.34     71.96 o 
  -7   8   1       39.20        2.02     80.49 o 
  -6   8   1     5980.68     5478.64    201.25 o 
  -5   8   1     2485.67     2249.79    100.95 o 
  -4   8   1     1511.42     1499.29    115.75 o 
  -3   8   1       29.03       50.75     30.21 o 
  -2   8   1     6420.27     6519.07    247.75 o 
  -1   8   1      781.43      817.87     34.69 o 
   0   8   1      859.42      945.82     47.88 o 
   1   8   1      784.57      786.43     40.39 o 
   2   8   1       66.16       96.28     21.11 o 
   3   8   1     4359.81     4016.31    179.65 o 
   4   8   1      371.96      339.49     52.78 o 
   5   8   1      127.08      160.50     37.88 o 
   6   8   1     1215.44     1039.00     73.66 o 
   7   8   1      244.55      204.34     45.50 o 
   8   8   1      698.16      668.92     78.21 o 
   9   8   1     3323.31     3307.38    173.21 o 
  10   8   1        9.26       24.84     69.41 o 
  11   8   1      205.94      349.16     85.54 o 
 -10   9   1        3.79      -66.19    115.59 o 
  -9   9   1       34.58       65.13    113.62 o 
  -8   9   1       23.15      109.36    178.32 o 
  -7   9   1      768.14      727.49     82.38 o 
  -6   9   1       11.03      110.03     56.73 o 
  -5   9   1        4.49       39.45     52.76 o 
  -4   9   1      239.17      292.27    126.17 o 
  -3   9   1     1306.93     1199.24    169.46 o 
  -2   9   1     1838.25     1731.11    117.72 o 
  -1   9   1      274.17      379.86     70.94 o 
   0   9   1      839.43      896.30     43.84 o 
   1   9   1      617.41      775.95     42.95 o 
   2   9   1      198.66      192.36     28.26 o 
   3   9   1     1268.88     1092.09     67.05 o 
   4   9   1      274.22      257.06     40.17 o 
   5   9   1       84.77       99.32     71.05 o 
   6   9   1      834.80      813.10     77.23 o 
   7   9   1     2068.63     2005.47    124.67 o 
   8   9   1      274.36      287.59    111.20 o 
   9   9   1      267.62      462.61    251.23 o 
  10   9   1       23.43      149.07    113.13 o 
  -9  10   1      490.50      577.34    200.98 o 
  -8  10   1      387.32      197.04    171.43 o 
  -7  10   1      542.32      496.55    187.19 o 
  -6  10   1        4.48       68.97    147.78 o 
  -5  10   1      270.96      226.60    149.75 o 
  -4  10   1        0.66     -124.14    124.14 o 
  -3  10   1       79.12       39.75     58.96 o 
  -2  10   1      164.99      129.23     59.82 o 
  -1  10   1      386.54      441.38     76.85 o 
   0  10   1     1361.39     1303.85     85.68 o 
   1  10   1       74.94       82.92     48.28 o 
   3  10   1      970.45     1140.88    195.07 o 
   4  10   1     1467.77      890.64    185.22 o 
   5  10   1      455.61      246.30    157.64 o 
   6  10   1       69.23       59.11    161.58 o 
   7  10   1     1986.11     1860.09    285.71 o 
   8  10   1      347.58      -92.61    171.43 o 
   9  10   1       10.71      189.16    193.10 o 
  -7  11   1       10.12      -94.58    153.69 o 
  -6  11   1      184.43      153.69    165.52 o 
  -5  11   1      149.33     -112.31    153.69 o 
  -4  11   1      154.64       66.99    141.87 o 
  -3  11   1      236.66      169.46    139.90 o 
   2  11   1        7.03      -23.65    126.11 o 
   3  11   1       64.77      173.40    143.84 o 
   4  11   1     1642.00     1373.40    230.54 o 
   5  11   1       27.83       88.67    159.61 o 
   6  11   1        1.03      -65.02    157.64 o 
   7  11   1       13.67      -82.76    173.40 o 
 -14   0   2      855.83     1105.26    418.72 o 
 -12   0   2     3994.41     4327.58    287.68 o 
 -10   0   2      109.16       99.12     64.78 o 
  -8   0   2    48120.50    52333.85   2495.56 o 
  -4   0   2     6334.99     6383.20    235.49 o 
  -2   0   2       63.53       87.48     13.37 o 
   2   0   2    15539.84    16324.11    531.84 o 
   4   0   2     5722.27     5967.97    299.34 o 
   6   0   2     2685.54     2774.91    393.10 o 
   8   0   2     2477.75     2262.28    137.65 o 
  10   0   2     3460.12     3299.53    193.73 o 
  12   0   2        0.34      101.42     82.76 o 
  14   0   2      677.77      875.60    128.67 o 
 -15   1   2       67.50       63.08     74.57 o 
 -14   1   2       86.69       80.87     67.71 o 
 -13   1   2        0.37      -59.83     62.52 o 
 -12   1   2     4090.58     4140.70    193.60 o 
 -11   1   2     3487.92     3519.72    146.01 o 
 -10   1   2        0.64       95.49     47.40 o 
  -9   1   2     4448.33     4488.69    166.17 o 
  -8   1   2      673.29      585.12     49.28 o 
  -7   1   2      610.67      579.61     49.58 o 
  -6   1   2    22361.85    21315.74    831.23 o 
  -5   1   2       40.49        3.06     15.72 o 
  -4   1   2      333.63      250.15     16.71 o 
  -3   1   2     8030.08     7903.41    194.66 o 
  -2   1   2    12283.84    12745.49    329.67 o 
  -1   1   2     2844.64     2967.22     68.80 o 
   0   1   2       10.34        4.36      7.26 o 
   1   1   2     1385.19     1426.24     34.88 o 
   2   1   2    14501.31    14429.34    323.90 o 
   3   1   2      550.88      597.77     31.79 o 
   4   1   2      227.21      197.25     18.13 o 
   5   1   2     2396.45     2097.77    121.16 o 
   6   1   2       11.78      -16.30     27.49 o 
   7   1   2     4501.96     4670.70    191.63 o 
   8   1   2     4632.14     5119.57    314.27 o 
   9   1   2       72.95      101.30     43.51 o 
  10   1   2     2099.90     2196.32    107.00 o 
  11   1   2        0.04       22.98     51.68 o 
  12   1   2      894.15      808.98     81.88 o 
  13   1   2      190.90      256.10     68.60 o 
  14   1   2     2673.53     2807.04    144.43 o 
 -14   2   2      112.15      -78.82     78.82 o 
 -13   2   2      102.08      189.28     64.86 o 
 -12   2   2     1059.71     1190.03     83.84 o 
 -11   2   2     4091.83     4200.92    166.46 o 
 -10   2   2    10950.46    11502.70    484.71 o 
  -9   2   2     7358.62     7735.55    279.29 o 
  -8   2   2        0.79      -12.34     42.66 o 
  -7   2   2       33.87       44.10     36.47 o 
  -6   2   2     1074.21     1215.87     69.11 o 
  -5   2   2     4746.85     4771.19    130.98 o 
  -4   2   2      579.49      585.31     23.78 o 
  -3   2   2    63328.09    64868.49   1438.85 o 
  -2   2   2    19200.41    19663.22    439.31 o 
  -1   2   2    40447.03    41953.34    931.94 o 
   0   2   2    16345.93    16875.84    476.38 o 
   1   2   2    13913.28    14868.06    331.60 o 
   2   2   2     1111.72     1369.34     40.90 o 
   3   2   2    11227.61    11802.42    267.41 o 
   4   2   2      369.35      372.65     19.54 o 
   5   2   2    21891.51    21919.09    729.45 o 
   6   2   2      138.39      104.16     28.66 o 
   7   2   2      856.27      799.72     53.43 o 
   8   2   2      731.60      720.36     54.43 o 
   9   2   2     1120.14     1071.35     68.04 o 
  10   2   2     3524.41     3637.46    180.03 o 
  11   2   2     6681.54     7201.41    351.53 o 
  12   2   2      139.21       31.91     58.86 o 
  13   2   2      144.24      166.94     66.30 o 
  14   2   2        6.95      -65.45     65.45 o 
 -14   3   2     1307.62     1084.23     93.44 o 
 -13   3   2     1238.41     1237.37     91.99 o 
 -12   3   2      873.95      878.21     77.49 o 
 -11   3   2      278.90      302.14     56.67 o 
 -10   3   2      850.95      878.17     77.36 o 
  -9   3   2     4756.81     5114.42    185.59 o 
  -8   3   2      200.74      130.69     38.05 o 
  -7   3   2     1303.98     1253.08     71.39 o 
  -6   3   2     1894.02     1994.63     88.61 o 
  -5   3   2     2100.71     2286.56     77.89 o 
  -4   3   2    26523.71    28082.69    671.21 o 
  -3   3   2    16985.98    17173.71    386.42 o 
  -2   3   2    17629.03    18712.30    419.62 o 
  -1   3   2      984.19     1035.74     44.79 o 
   0   3   2       80.70      112.86     11.79 o 
   1   3   2    35316.26    37113.35    824.66 o 
   2   3   2    26084.41    27411.91    610.70 o 
   3   3   2     1894.46     2090.79     59.57 o 
   4   3   2     3468.46     3724.05     97.98 o 
   5   3   2     5156.73     4730.10    170.35 o 
   6   3   2       81.88       85.83     31.89 o 
   7   3   2    11182.63    11159.18    368.21 o 
   8   3   2      467.41      535.53     81.22 o 
   9   3   2      381.90      363.55     48.55 o 
  10   3   2     3813.11     3908.02    203.35 o 
  11   3   2      252.73      293.00     55.84 o 
  12   3   2      825.28      803.37    138.91 o 
  13   3   2     1297.45     1231.70    152.21 o 
  14   3   2      486.89      657.71     83.36 o 
 -14   4   2      231.39      307.37     75.43 o 
 -13   4   2      360.38      434.34    107.79 o 
 -12   4   2      127.31       43.91     57.52 o 
 -11   4   2       37.81      106.20     53.17 o 
 -10   4   2      379.74      319.95     53.52 o 
  -9   4   2        2.68       -5.05     42.16 o 
  -8   4   2     1375.81     1523.97     79.15 o 
  -7   4   2      656.06      652.93     77.64 o 
  -6   4   2    18564.42    18372.47    590.71 o 
  -5   4   2       39.55       32.36     23.53 o 
  -4   4   2      877.76      840.07     32.40 o 
  -3   4   2     1538.90     1547.26     51.90 o 
  -2   4   2        3.39       21.01     11.41 o 
  -1   4   2      136.81      162.29     21.65 o 
   0   4   2    31858.21    33301.34    741.66 o 
   1   4   2     6279.54     7075.83    160.65 o 
   2   4   2    11044.72    11159.68    250.96 o 
   3   4   2     3622.70     3708.12    100.92 o 
   4   4   2       63.10       39.37     16.32 o 
   5   4   2      704.94      787.32     40.09 o 
   6   4   2     1363.83     1280.36     64.41 o 
   7   4   2      344.20      376.33     41.02 o 
   8   4   2    10008.35     9972.48    335.48 o 
   9   4   2      248.56      213.78     57.73 o 
  10   4   2      534.02      531.58     69.96 o 
  11   4   2      111.95       65.10     53.59 o 
  12   4   2      458.86      501.59     68.78 o 
  13   4   2       46.23       39.43     62.43 o 
 -13   5   2      144.14      134.60     66.09 o 
 -12   5   2       21.09      118.86     60.10 o 
 -11   5   2      267.70      251.30     57.98 o 
 -10   5   2     1871.32     1798.66    108.93 o 
  -9   5   2     2132.12     2188.43    102.37 o 
  -8   5   2     1134.00     1117.38     72.24 o 
  -7   5   2     1183.33     1228.23     67.51 o 
  -6   5   2     1995.49     1990.01     87.38 o 
  -5   5   2       35.38       49.40     23.29 o 
  -4   5   2    16906.60    17867.16    513.21 o 
  -3   5   2     1162.55     1289.98     39.78 o 
  -2   5   2     8559.08     8768.14    202.37 o 
  -1   5   2     6489.83     7321.58    192.31 o 
   0   5   2      336.47      306.12     22.41 o 
   1   5   2     1365.10     1472.65     42.87 o 
   2   5   2     3210.73     3005.10     77.68 o 
   3   5   2      562.88      591.40     24.35 o 
   4   5   2      662.21      627.69     33.19 o 
   5   5   2     3075.19     3003.32    101.58 o 
   6   5   2     6928.44     6831.45    235.79 o 
   7   5   2      147.91      171.84     37.42 o 
   8   5   2     2867.60     2968.87    121.93 o 
   9   5   2     2122.28     2040.80     99.85 o 
  10   5   2     3815.51     4161.57    288.39 o 
  11   5   2     1048.45     1111.89    125.59 o 
  12   5   2     1225.02     1337.56     90.78 o 
  13   5   2      307.61      306.34     70.85 o 
 -13   6   2       13.88      -29.17     64.35 o 
 -12   6   2      402.80      491.04     71.96 o 
 -11   6   2      536.94      564.29     65.36 o 
 -10   6   2      845.73      829.22     68.44 o 
  -9   6   2     4398.24     4527.50    217.12 o 
  -8   6   2      401.81      438.69     49.52 o 
  -7   6   2      476.72      500.61     50.37 o 
  -6   6   2     6660.00     6946.08    240.05 o 
  -5   6   2      737.22      779.57     61.60 o 
  -4   6   2      621.55      627.34     38.00 o 
  -3   6   2    14349.39    13554.93    393.61 o 
  -2   6   2     6299.88     6409.42    265.14 o 
  -1   6   2     5555.75     5933.90    145.63 o 
   0   6   2     1468.47     1530.17     52.68 o 
   1   6   2     3766.87     3901.31    108.49 o 
   2   6   2     1058.77     1078.89     35.72 o 
   3   6   2     5712.79     5776.05    143.78 o 
   4   6   2     2540.82     2443.68     85.31 o 
   5   6   2     5454.44     5222.47    164.73 o 
   6   6   2     1467.15     1463.75     73.41 o 
   7   6   2       19.72       -2.16     35.72 o 
   8   6   2       51.98       25.69     39.88 o 
   9   6   2      101.81      218.98     47.82 o 
  10   6   2       21.74      -18.40     45.73 o 
  11   6   2     1106.85     1252.98    102.32 o 
  12   6   2      122.78       78.99     60.38 o 
 -12   7   2     1014.78     1078.22     86.90 o 
 -11   7   2       32.93       54.85     72.72 o 
 -10   7   2       49.89       63.76     51.13 o 
  -9   7   2      874.79      982.56     70.48 o 
  -8   7   2       27.01       77.64     51.19 o 
  -7   7   2        4.86      -31.91     40.95 o 
  -6   7   2     6716.49     6493.94    228.62 o 
  -5   7   2     1446.73     1369.76     61.69 o 
  -4   7   2     1638.47     1688.99     67.39 o 
  -3   7   2        8.82       -4.44     25.55 o 
  -2   7   2     3847.91     4178.08    130.71 o 
  -1   7   2      662.76      757.02     44.85 o 
   0   7   2      340.68      364.59     33.79 o 
   1   7   2     2796.83     2812.90     75.26 o 
   2   7   2      133.72      158.40     22.22 o 
   3   7   2     4471.68     4257.48    118.44 o 
   4   7   2        4.24      -21.08     23.78 o 
   5   7   2     8300.16     8039.52    275.33 o 
   6   7   2      176.60      172.79     40.49 o 
   7   7   2      729.49      843.52     58.49 o 
   8   7   2      246.99      218.03     45.94 o 
   9   7   2     2977.92     2853.28    126.57 o 
  10   7   2      136.26      137.84     69.94 o 
  11   7   2      587.88      527.15     86.66 o 
  12   7   2      343.62      455.91     90.12 o 
 -11   8   2        2.82      -12.54     71.27 o 
 -10   8   2       63.60       43.71     54.36 o 
  -9   8   2     1067.01     1012.19     73.54 o 
  -8   8   2     2027.16     2006.99    108.33 o 
  -7   8   2     1046.13     1095.29     79.07 o 
  -6   8   2      932.66     1060.69     65.93 o 
  -5   8   2       96.33      137.72     42.66 o 
  -4   8   2      413.51      492.63     65.98 o 
  -3   8   2      656.21      740.17     48.03 o 
  -2   8   2      450.06      547.80     34.88 o 
  -1   8   2      810.22     1022.37    159.23 o 
   0   8   2     3190.82     3321.57     89.79 o 
   1   8   2    10137.30    10285.47    250.07 o 
   2   8   2     1142.82     1123.74     44.06 o 
   3   8   2        0.10       -1.24     41.63 o 
   4   8   2        6.73       39.21     33.14 o 
   5   8   2       85.19       78.69     36.42 o 
   6   8   2      445.61      535.53     50.02 o 
   7   8   2       44.85       98.03     41.51 o 
   8   8   2      507.64      639.88    154.54 o 
   9   8   2      320.39      384.64     75.14 o 
  10   8   2      183.02      257.04     77.58 o 
  11   8   2      509.68      458.20    168.38 o 
 -10   9   2      101.30      201.71    117.87 o 
  -9   9   2       80.14      137.19    115.02 o 
  -8   9   2      298.68      189.15    102.64 o 
  -7   9   2       13.13       11.04     59.86 o 
  -6   9   2      688.22      826.29     82.83 o 
  -5   9   2       86.24       80.15     56.80 o 
  -4   9   2      175.43       88.12     54.45 o 
  -3   9   2      185.93      214.79     46.56 o 
  -2   9   2     1531.93     1395.09     83.48 o 
  -1   9   2      136.45      114.39     40.28 o 
   0   9   2      185.22      227.08     34.55 o 
   1   9   2       93.11      113.15     31.59 o 
   2   9   2     2569.28     2668.77     96.68 o 
   3   9   2      508.20      586.17     48.07 o 
   4   9   2      759.30      793.65     88.81 o 
   5   9   2     2918.11     2772.22    144.68 o 
   6   9   2     2367.62     2207.76    128.03 o 
   7   9   2      108.22      175.52     64.68 o 
   8   9   2     1175.37     1350.43    106.27 o 
   9   9   2       14.37      292.59    115.89 o 
  10   9   2      782.31      621.20    140.89 o 
  -9  10   2        3.62      165.52    173.40 o 
  -8  10   2      789.46      614.78    204.93 o 
  -7  10   2       46.20      -21.67    147.78 o 
  -6  10   2      385.98      388.18    167.49 o 
  -5  10   2       73.19       12.64    139.90 o 
  -4  10   2      405.79      258.20     75.86 o 
  -3  10   2     1158.02     1170.41    106.40 o 
  -2  10   2      160.49      145.90    141.87 o 
  -1  10   2       70.73       50.42    101.48 o 
   0  10   2        7.07      130.05     68.97 o 
   1  10   2      626.33      656.16     94.58 o 
   2  10   2        0.70       82.76     72.91 o 
   3  10   2     1436.15      930.05    185.22 o 
   4  10   2     1069.86     1022.66    195.07 o 
   5  10   2     1383.44     1014.78    208.87 o 
   6  10   2       40.63      -33.50    161.58 o 
   7  10   2       35.96        5.91    175.37 o 
   8  10   2       16.56     -163.55    163.55 o 
  -7  11   2       35.03      132.02    175.37 o 
  -6  11   2      320.30      175.37    157.64 o 
  -5  11   2      792.10      677.83    183.25 o 
   0  11   2       45.58       74.88     72.91 o 
   1  11   2       95.38      151.72     76.85 o 
   3  11   2       33.71     -132.02    132.02 o 
   4  11   2       31.87       68.97    153.69 o 
   5  11   2      217.19      407.88    179.31 o 
   6  11   2       12.62       92.61    163.55 o 
   7  11   2     1154.62     1221.67    246.30 o 
   4  12   2       52.53       35.47    163.55 o 
 -15   0   3     1609.04     1805.69    235.47 o 
 -13   0   3     2023.68     2106.35    165.10 o 
 -11   0   3     4396.68     5266.98    398.03 o 
  -9   0   3      145.15      102.65     59.11 o 
  -7   0   3     1831.74     1932.05    119.12 o 
  -5   0   3    39379.38    39565.60   1569.60 o 
  -3   0   3   178666.27   183461.66   6850.54 o 
  -1   0   3    10331.69     9863.16    312.52 o 
   1   0   3    28184.08    28359.32    891.62 o 
   3   0   3    32310.64    32876.75   1544.62 o 
   5   0   3      382.94      502.30     48.23 o 
   7   0   3     1062.96     1050.16     86.56 o 
   9   0   3     3176.89     3099.75    178.12 o 
  11   0   3      389.99      328.53    104.43 o 
  13   0   3       12.72      -50.90     89.95 o 
 -15   1   3      359.33      525.64     87.48 o 
 -14   1   3       65.92       34.66     69.06 o 
 -13   1   3     1147.15     1250.17     91.48 o 
 -12   1   3      439.47      383.12     74.76 o 
 -11   1   3      549.40      644.75     64.86 o 
 -10   1   3      114.26      112.28     46.95 o 
  -9   1   3       26.99       30.31     41.69 o 
  -8   1   3     2120.05     2233.82     95.98 o 
  -7   1   3     5199.83     5032.71    175.58 o 
  -6   1   3      735.87      643.38     43.24 o 
  -5   1   3       75.89       27.94     15.65 o 
  -4   1   3    34147.42    34126.46   1088.14 o 
  -3   1   3    23829.35    23872.05    570.59 o 
  -2   1   3      334.39      272.01     13.71 o 
  -1   1   3     7734.04     7390.67    167.23 o 
   0   1   3       16.17       14.84      6.70 o 
   1   1   3    34182.33    33899.68    752.39 o 
   2   1   3    10351.42    10435.09    235.28 o 
   3   1   3      960.38      944.33     30.62 o 
   4   1   3    45779.07    49875.03   1185.94 o 
   5   1   3      107.50      132.76     27.38 o 
   6   1   3    15580.65    17544.51    565.58 o 
   7   1   3      407.46      438.63     43.11 o 
   8   1   3       46.32       65.72     40.22 o 
   9   1   3     4108.16     4483.45    334.18 o 
  10   1   3      459.19      524.78     84.94 o 
  11   1   3       67.24      161.58     62.57 o 
  12   1   3     1707.96     1884.42    204.77 o 
  13   1   3       12.51       69.10     62.11 o 
  14   1   3      185.72      219.00     74.80 o 
 -15   2   3      107.04      150.33     77.51 o 
 -14   2   3      365.92      306.00     72.23 o 
 -13   2   3      145.07      166.43     65.20 o 
 -12   2   3     2219.35     2256.61    140.06 o 
 -11   2   3       87.94       75.08     52.59 o 
 -10   2   3       19.01      139.43     49.16 o 
  -9   2   3      370.84      389.69     49.27 o 
  -8   2   3     7887.92     7647.36    259.51 o 
  -7   2   3     1712.55     1761.43     78.42 o 
  -6   2   3    11002.53    11632.24    378.77 o 
  -5   2   3       41.57       57.62     20.29 o 
  -4   2   3      360.36      331.41     19.90 o 
  -3   2   3     4097.92     3813.02     90.96 o 
  -2   2   3    37951.96    39776.62    883.87 o 
  -1   2   3    35006.63    35688.73    793.65 o 
   0   2   3   106850.78   110026.73   2818.71 o 
   1   2   3    11859.91    11894.42    266.38 o 
   2   2   3     2893.21     3097.70     73.05 o 
   3   2   3     2865.11     3098.39     76.63 o 
   4   2   3       30.11       21.57     15.88 o 
   5   2   3    10283.52    11053.49    323.34 o 
   6   2   3     6046.32     6010.08    206.73 o 
   7   2   3       31.00       37.03     34.99 o 
   8   2   3       21.18       79.14     37.18 o 
   9   2   3       63.34       27.95     49.31 o 
  10   2   3      149.24      156.99     50.35 o 
  11   2   3     1146.67     1101.23     79.67 o 
  12   2   3     2521.55     2712.60    215.87 o 
  13   2   3      268.85      199.78     68.54 o 
  14   2   3      626.53      626.37     81.82 o 
 -14   3   3      496.84      424.14     77.58 o 
 -13   3   3       33.93      -56.80     56.80 o 
 -12   3   3      633.34      643.70     86.74 o 
 -11   3   3       26.44       35.43     50.82 o 
 -10   3   3    10957.29    11166.74    447.94 o 
  -9   3   3      253.20      237.06     46.46 o 
  -8   3   3       93.35       71.83     36.60 o 
  -7   3   3     5656.50     5999.71    214.65 o 
  -6   3   3    11650.56    13130.40    458.58 o 
  -5   3   3      369.22      476.91     30.00 o 
  -4   3   3    18716.30    18910.89    453.72 o 
  -3   3   3     3437.40     3432.99     83.81 o 
  -2   3   3    21434.06    21151.58    473.60 o 
  -1   3   3     5464.52     5481.23    148.74 o 
   0   3   3     1125.16     1190.73     42.96 o 
   1   3   3      404.21      445.88     17.28 o 
   2   3   3      293.42      442.36     20.57 o 
   3   3   3     3768.35     3849.56     90.90 o 
   4   3   3    17804.98    17055.83    412.53 o 
   5   3   3     1253.58     1191.91     51.81 o 
   6   3   3     1078.36     1279.72     64.31 o 
   7   3   3     3491.99     3499.36    134.03 o 
   8   3   3     1463.88     1484.22     77.45 o 
   9   3   3     4847.68     5001.45    220.70 o 
  10   3   3      431.42      360.33     78.78 o 
  11   3   3       23.27      -54.89     54.89 o 
  12   3   3     1977.14     2081.40    214.16 o 
  13   3   3       50.71       10.97     81.38 o 
  14   3   3      621.25      742.98     87.50 o 
 -14   4   3        1.64       45.95     68.69 o 
 -13   4   3       17.30       20.84     62.75 o 
 -12   4   3      130.94      100.15     58.51 o 
 -11   4   3      820.06      958.84    134.31 o 
 -10   4   3     2690.41     2707.47    144.20 o 
  -9   4   3       90.88      101.32     43.34 o 
  -8   4   3      491.92      424.68     47.22 o 
  -7   4   3        5.09       57.13     34.18 o 
  -6   4   3      348.91      395.50     38.67 o 
  -5   4   3    20211.43    20587.66    586.61 o 
  -4   4   3     2338.52     2393.85     68.81 o 
  -3   4   3     2388.09     2319.36     60.23 o 
  -2   4   3      442.77      409.96     20.96 o 
  -1   4   3       41.29       95.75     18.01 o 
   0   4   3    12831.23    14361.72    374.52 o 
   1   4   3     2886.63     3176.07     75.07 o 
   2   4   3     1228.79     1338.05     36.70 o 
   3   4   3     7882.38     7868.00    191.50 o 
   4   4   3     5388.87     5528.33    152.97 o 
   5   4   3      486.97      584.66     34.84 o 
   6   4   3       26.79       62.14     28.84 o 
   7   4   3      497.75      456.98     43.31 o 
   8   4   3       27.00       38.11     37.32 o 
   9   4   3     8547.99     8502.33    293.75 o 
  10   4   3       35.48        5.94     45.88 o 
  11   4   3      675.80      827.15     74.80 o 
  12   4   3      365.30      361.47     64.07 o 
  13   4   3       96.22       97.47     64.61 o 
 -14   5   3       33.61      183.25    135.96 o 
 -13   5   3       21.61      125.48     65.63 o 
 -12   5   3     2381.96     2490.60    164.10 o 
 -11   5   3        3.76       47.04     52.33 o 
 -10   5   3     3586.86     3623.45    169.51 o 
  -9   5   3       50.62       14.56     43.80 o 
  -8   5   3     1607.23     1624.63    109.50 o 
  -7   5   3     3790.15     3723.50    141.05 o 
  -6   5   3      122.60       87.70     33.05 o 
  -5   5   3     3833.02     4025.75    127.20 o 
  -4   5   3      965.96      999.72     61.94 o 
  -3   5   3      752.91      864.68     35.14 o 
  -2   5   3     3339.75     3559.41     91.93 o 
  -1   5   3     8899.01     8793.86    233.72 o 
   0   5   3      919.33      985.89     38.14 o 
   1   5   3    19153.48    19033.24    491.63 o 
   2   5   3     1485.42     1465.03     42.68 o 
   3   5   3     3105.57     3223.11     83.55 o 
   4   5   3       95.43      133.60     19.61 o 
   5   5   3     9790.78     9467.46    281.40 o 
   6   5   3     4608.18     4245.75    155.60 o 
   7   5   3     1192.39     1210.67     66.34 o 
   8   5   3      186.72      207.19     42.21 o 
   9   5   3     1334.89     1373.33    114.33 o 
  10   5   3     1766.95     1816.07     97.25 o 
  11   5   3       29.68       26.10     51.05 o 
  12   5   3     1121.20     1082.34     87.19 o 
  13   5   3      163.41      214.61     68.92 o 
 -13   6   3       18.82        7.25     72.52 o 
 -12   6   3      413.55      487.88     77.07 o 
 -11   6   3       96.65       53.89     57.73 o 
 -10   6   3      184.51      262.08     55.63 o 
  -9   6   3      710.23      691.97     61.76 o 
  -8   6   3       93.68       97.96     42.94 o 
  -7   6   3      783.40      787.37     86.46 o 
  -6   6   3     1752.67     1772.75     82.66 o 
  -5   6   3      681.46      660.10     38.95 o 
  -4   6   3       56.49       92.27     33.46 o 
  -3   6   3     3303.57     3342.52    109.25 o 
  -2   6   3     3297.49     3257.03    157.23 o 
  -1   6   3     1044.66     1279.31     73.25 o 
   0   6   3     1939.28     1812.05    102.39 o 
   1   6   3     4260.99     4199.66    107.85 o 
   2   6   3      544.41      579.08     23.80 o 
   3   6   3      924.88      867.90     34.81 o 
   4   6   3       98.58       93.49     29.45 o 
   5   6   3      195.68      127.41     27.60 o 
   6   6   3     3093.88     3030.89    120.31 o 
   7   6   3     1410.11     1282.93     70.09 o 
   8   6   3     1597.98     1791.15     89.11 o 
   9   6   3      263.36      276.85     62.57 o 
  10   6   3        3.41        0.12     48.25 o 
  11   6   3      110.35       74.41     54.32 o 
  12   6   3     1410.91     1693.37    142.49 o 
 -12   7   3       25.08       42.02     62.55 o 
 -11   7   3       11.17       43.73     56.76 o 
 -10   7   3      241.97      260.46     56.60 o 
  -9   7   3      106.95       88.70     49.49 o 
  -8   7   3     2275.92     1998.27     97.86 o 
  -7   7   3      496.30      568.57     52.83 o 
  -6   7   3      167.60      210.12     40.92 o 
  -5   7   3     3418.38     3358.05    113.99 o 
  -4   7   3     2093.51     2074.11     77.53 o 
  -3   7   3      162.90      236.73     30.09 o 
  -2   7   3     7513.10     7702.15    298.74 o 
  -1   7   3      173.64      183.64     27.85 o 
   0   7   3     2231.27     2346.26     78.74 o 
   1   7   3      125.50      111.94     15.30 o 
   2   7   3      260.35      260.00     20.62 o 
   3   7   3       10.97       31.68     18.16 o 
   4   7   3     8420.11     8352.56    315.12 o 
   5   7   3     3672.90     3263.53    112.18 o 
   6   7   3       77.14       31.28     53.18 o 
   7   7   3       14.08       69.51     38.81 o 
   8   7   3     3493.90     3382.48    139.43 o 
   9   7   3      886.29      820.81     65.09 o 
  10   7   3      175.47      176.16     75.37 o 
  11   7   3     1242.65     1358.02    113.21 o 
  12   7   3     3051.82     3275.73    343.42 o 
 -11   8   3      685.89      565.75     89.11 o 
 -10   8   3     1004.57      876.97     92.94 o 
  -9   8   3       12.32       46.10     51.58 o 
  -8   8   3        3.51      -40.47     49.49 o 
  -7   8   3       52.31       47.76     56.31 o 
  -6   8   3      715.23      836.75     59.89 o 
  -5   8   3     5398.04     4933.31    182.85 o 
  -4   8   3       45.78       37.20     37.83 o 
  -3   8   3     3813.27     3415.20    225.54 o 
  -2   8   3       54.61       -3.31     38.01 o 
  -1   8   3     1241.30     1240.36     61.39 o 
   0   8   3       34.08        1.14     38.82 o 
   1   8   3     3145.21     3405.99     93.94 o 
   2   8   3      187.62      195.50     25.30 o 
   3   8   3     1779.32     1712.03     73.42 o 
   4   8   3      854.12      727.18     49.81 o 
   5   8   3      111.90       51.25     47.78 o 
   6   8   3      161.07      145.48     62.57 o 
   7   8   3      131.11      265.02     60.39 o 
   8   8   3       83.42       51.08    114.29 o 
   9   8   3      358.54      459.24     76.69 o 
  10   8   3      515.32      560.36     85.43 o 
  11   8   3      148.05      187.84     90.88 o 
 -10   9   3      436.16      462.68    132.17 o 
  -9   9   3       48.67      146.34     69.37 o 
  -8   9   3      143.02      279.84     71.53 o 
  -7   9   3      750.17      844.45     85.51 o 
  -6   9   3      718.09      569.84     74.76 o 
  -5   9   3       23.92      107.41     61.12 o 
  -4   9   3      788.10      834.68     97.81 o 
  -3   9   3      659.46      628.72     58.41 o 
  -2   9   3      203.42      234.70     45.38 o 
  -1   9   3     1431.14     1442.57     82.47 o 
   0   9   3      359.76      346.40     73.89 o 
   1   9   3     8802.50     9191.03    345.41 o 
   2   9   3      624.56      623.00     44.48 o 
   3   9   3     1167.00     1140.88    110.34 o 
   4   9   3      198.65      151.72     73.89 o 
   5   9   3      608.15      524.72     66.60 o 
   6   9   3      298.90      447.68    144.35 o 
   7   9   3     1235.21     1368.42    189.27 o 
   8   9   3     2482.37     2384.56    143.20 o 
   9   9   3       91.85      179.98     78.05 o 
  10   9   3      739.82      721.18    246.30 o 
  -9  10   3      283.92      420.20    131.62 o 
  -8  10   3     2718.09     2410.17    263.05 o 
  -7  10   3      981.10     1155.19    149.06 o 
  -6  10   3      151.50      175.38     66.32 o 
  -5  10   3      365.22      470.27     93.66 o 
  -4  10   3      397.64      307.47     56.64 o 
  -3  10   3       17.96       88.09     47.51 o 
  -2  10   3     2270.23     2282.36    115.88 o 
  -1  10   3     1776.87     1549.83    115.99 o 
   0  10   3      181.62      132.02     74.88 o 
   1  10   3       43.43      271.92     78.82 o 
   2  10   3      110.70       84.73     70.94 o 
   4  10   3        0.84      -86.70    126.11 o 
   5  10   3      156.62      126.11    161.58 o 
   6  10   3     2819.99     2498.52    317.24 o 
   7  10   3       30.92       35.47    171.43 o 
   8  10   3       42.90      141.87    187.19 o 
  -7  11   3        4.76      161.58    163.55 o 
  -2  11   3      798.01     1032.51    120.20 o 
  -1  11   3        1.07      -39.41     72.91 o 
   0  11   3      707.95      733.00    104.43 o 
   1  11   3      834.64      870.93    112.31 o 
   3  11   3      847.10      344.83    159.61 o 
   4  11   3     1470.36     1071.92    214.78 o 
   5  11   3      604.92      563.55    189.16 o 
   6  11   3      174.87      187.19    189.16 o 
   7  11   3      379.78       31.53    191.13 o 
   3  12   3     1694.70     1420.69    240.39 o 
   4  12   3       39.15       15.76    161.58 o 
 -14   0   4      360.68      302.96    107.26 o 
 -12   0   4      747.37      665.10    146.80 o 
 -10   0   4      195.38      282.13     71.02 o 
  -8   0   4     5706.07     6478.36    426.60 o 
  -6   0   4    27970.02    30760.59   1380.77 o 
  -4   0   4     6750.79     6964.81    227.33 o 
  -2   0   4      832.40      831.43     36.11 o 
   0   0   4    10358.83    10063.22    319.70 o 
   2   0   4     9784.56     9371.00    304.60 o 
   4   0   4        4.93       -2.25     32.58 o 
   6   0   4       86.24       76.71     45.06 o 
   8   0   4    15300.46    15991.90   1434.48 o 
  10   0   4      838.23      863.78     98.70 o 
  12   0   4      434.61      414.76    116.26 o 
  14   0   4      961.11     1086.79    136.81 o 
 -15   1   4      578.36      818.23     93.24 o 
 -14   1   4      853.77      914.46     90.25 o 
 -13   1   4       85.93      102.05     63.33 o 
 -12   1   4     1535.15     1703.59    139.08 o 
 -11   1   4      638.96      719.55     79.16 o 
 -10   1   4     1496.34     1468.02     83.31 o 
  -9   1   4     5141.59     5399.49    193.31 o 
  -8   1   4      861.55      747.68     65.70 o 
  -7   1   4      374.57      360.69     39.47 o 
  -6   1   4     3798.10     3939.24    138.88 o 
  -5   1   4      189.36      150.86     21.14 o 
  -4   1   4    19440.30    19352.10    464.40 o 
  -3   1   4     2656.39     2679.34     66.32 o 
  -2   1   4      101.04      127.54     11.90 o 
  -1   1   4    14363.34    13326.25    299.95 o 
   0   1   4        0.11       -1.86      8.37 o 
   1   1   4     2274.16     1999.06     47.84 o 
   2   1   4    12771.36    12465.63    279.78 o 
   3   1   4      545.63      538.17     34.05 o 
   4   1   4    28667.03    26945.81    602.19 o 
   5   1   4     2514.53     2430.63    103.54 o 
   6   1   4     1581.26     1605.76    121.44 o 
   7   1   4     7603.34     7607.11    259.76 o 
   8   1   4      367.60      503.57     50.03 o 
   9   1   4      283.93      225.04     48.80 o 
  10   1   4     2369.21     2557.59    120.02 o 
  11   1   4        3.88      -39.82     50.63 o 
  12   1   4      136.99      191.89     63.44 o 
  13   1   4      990.70      946.97     84.01 o 
  14   1   4      167.67      161.71     73.42 o 
 -15   2   4        6.03        7.77     75.09 o 
 -14   2   4      874.18      906.08    106.08 o 
 -13   2   4      109.92       58.02     62.78 o 
 -12   2   4     1338.82     1384.40     91.03 o 
 -11   2   4     1756.43     1860.06     98.15 o 
 -10   2   4    10388.09    10731.86    385.37 o 
  -9   2   4     9265.86     9662.71    325.31 o 
  -8   2   4      322.36      311.02     93.29 o 
  -7   2   4      929.69      773.47     50.21 o 
  -6   2   4      232.72      254.72     34.34 o 
  -5   2   4      363.00      390.34     32.33 o 
  -4   2   4      617.46      733.13     27.21 o 
  -3   2   4    10714.75    11114.82    252.07 o 
  -2   2   4     1531.00     1764.47     46.37 o 
  -1   2   4     6096.05     6153.37    154.15 o 
   0   2   4     6053.79     6348.80    166.23 o 
   1   2   4     4660.52     4831.83    110.22 o 
   2   2   4     2403.60     2484.88     60.73 o 
   3   2   4    10379.00    10519.35    237.81 o 
   4   2   4      454.62      476.59     39.65 o 
   5   2   4    10623.25     9742.69    389.25 o 
   6   2   4      141.09      143.26     35.27 o 
   7   2   4        0.85       35.58     40.67 o 
   8   2   4     6258.94     6591.14    310.29 o 
   9   2   4      334.04      311.29     48.00 o 
  10   2   4     2039.80     2128.28    157.91 o 
  11   2   4      741.44      781.11     85.37 o 
  12   2   4        2.42       40.51     54.88 o 
  13   2   4      153.14       54.30     65.32 o 
  14   2   4      135.25      161.44     75.26 o 
 -14   3   4      223.95      411.45     79.37 o 
 -13   3   4      130.01       72.95     62.59 o 
 -12   3   4     4140.42     4273.72    253.65 o 
 -11   3   4       17.76       47.53     50.34 o 
 -10   3   4      189.60      223.65     87.31 o 
  -9   3   4     5416.84     5312.09    191.90 o 
  -8   3   4        1.33      -35.85     35.85 o 
  -7   3   4     3559.20     3822.31    196.71 o 
  -6   3   4    17687.71    19038.64    637.44 o 
  -5   3   4      832.06      675.04     35.33 o 
  -4   3   4     8754.62     9473.67    217.62 o 
  -3   3   4     4542.81     5083.61    120.73 o 
  -2   3   4     9557.79    10396.76    235.71 o 
  -1   3   4    89568.47    91411.42   2874.86 o 
   0   3   4      119.61      119.00     10.31 o 
   1   3   4    37197.38    38687.23    994.27 o 
   2   3   4     5582.45     5673.80    129.98 o 
   3   3   4      353.75      376.25     18.94 o 
   4   3   4     2797.70     2793.01    139.97 o 
   5   3   4     1149.55      991.39     47.67 o 
   6   3   4       22.77       63.44     30.40 o 
   7   3   4     6132.23     6508.28    226.36 o 
   8   3   4        7.02       76.70     39.73 o 
   9   3   4      116.35      172.23     45.69 o 
  10   3   4       87.18      145.81     69.11 o 
  11   3   4      799.60      879.54     98.90 o 
  12   3   4      736.68      734.32     76.63 o 
  13   3   4       39.74      -16.40     63.78 o 
  14   3   4       47.98       51.22     71.70 o 
 -14   4   4      144.45      272.39     75.73 o 
 -13   4   4       84.50      141.91     65.44 o 
 -12   4   4     1390.83     1558.52     96.63 o 
 -11   4   4        1.33      -47.20     51.32 o 
 -10   4   4        9.27        2.09     46.18 o 
  -9   4   4      286.40      273.79     47.67 o 
  -8   4   4     2450.16     2476.84    147.32 o 
  -7   4   4      561.95      642.17     49.41 o 
  -6   4   4     3841.08     4112.34    147.25 o 
  -5   4   4     2771.13     2763.93    106.86 o 
  -4   4   4       66.64       87.03     18.42 o 
  -3   4   4     2949.22     3076.93     97.67 o 
  -2   4   4     2624.02     2785.55     75.90 o 
  -1   4   4      317.31      360.17     23.14 o 
   0   4   4    18826.28    19174.38    497.34 o 
   1   4   4     1390.58     1418.89     44.84 o 
   2   4   4     3869.51     3949.78     98.35 o 
   3   4   4      816.03      786.40     28.60 o 
   4   4   4     2203.83     2389.69     95.46 o 
   5   4   4      315.82      341.70     29.53 o 
   6   4   4     7404.72     7231.06    247.94 o 
   7   4   4      549.17      502.65     49.49 o 
   8   4   4      675.72      667.30     53.45 o 
   9   4   4       12.96      -25.83     41.93 o 
  10   4   4      591.13      517.71     58.40 o 
  11   4   4      204.30      245.25     59.10 o 
  12   4   4      398.14      314.10     64.44 o 
  13   4   4       18.49       56.64     66.18 o 
 -14   5   4      204.05      211.89     74.55 o 
 -13   5   4      109.63       69.26     63.76 o 
 -12   5   4     6481.01     7012.83    323.67 o 
 -11   5   4        7.62      -21.43     51.19 o 
 -10   5   4     1183.50     1081.57    100.68 o 
  -9   5   4     2193.08     2134.06    101.54 o 
  -8   5   4     6707.54     6818.05    266.87 o 
  -7   5   4     9765.42    10225.88    338.78 o 
  -6   5   4      379.60      363.79     39.29 o 
  -5   5   4      212.07      255.38     40.47 o 
  -4   5   4     6722.56     6287.24    188.94 o 
  -3   5   4     4832.68     4861.47    134.01 o 
  -2   5   4     7203.48     7705.25    229.48 o 
  -1   5   4    14347.15    15083.24    432.41 o 
   0   5   4      589.14      643.32     32.62 o 
   1   5   4    15853.64    17267.64    446.17 o 
   2   5   4    34191.75    34889.21    831.14 o 
   3   5   4     2934.01     2920.87     82.49 o 
   4   5   4     1860.18     1666.22     71.21 o 
   5   5   4       26.80      -23.09     23.09 o 
   6   5   4        6.61       -8.34     29.98 o 
   7   5   4     1419.57     1444.71     73.28 o 
   8   5   4     2036.43     1861.93     90.50 o 
   9   5   4      169.52      143.83     45.96 o 
  10   5   4     1008.54      864.16     74.80 o 
  11   5   4      108.01       89.11     64.85 o 
  12   5   4     1969.58     1838.85    107.88 o 
  13   5   4      110.13      123.32     66.95 o 
 -13   6   4       30.02       32.38    102.06 o 
 -12   6   4     1645.49     1746.87    104.56 o 
 -11   6   4      315.53      324.37     60.81 o 
 -10   6   4       89.01      133.22     52.13 o 
  -9   6   4     5422.85     5634.05    207.03 o 
  -8   6   4      976.12     1060.27     67.77 o 
  -7   6   4     1706.00     1754.82     85.04 o 
  -6   6   4       18.38       50.14     27.14 o 
  -5   6   4        0.33      -17.16     22.97 o 
  -4   6   4      659.01      653.72     35.54 o 
  -3   6   4     9990.58     9949.28    265.46 o 
  -2   6   4      437.22      445.16     49.20 o 
  -1   6   4      454.24      445.06     31.52 o 
   0   6   4     2839.01     3208.27    115.64 o 
   1   6   4      769.06      820.32     29.31 o 
   2   6   4      343.35      387.93     20.22 o 
   3   6   4     3591.88     3634.06    100.95 o 
   4   6   4      343.25      331.66     25.61 o 
   5   6   4     3485.07     3119.88    106.95 o 
   6   6   4     1512.32     1476.41     74.34 o 
   7   6   4        0.43        9.18     35.96 o 
   8   6   4       98.37      136.06     42.54 o 
   9   6   4        7.77        6.91     43.90 o 
  10   6   4        6.26      -11.76     47.57 o 
  11   6   4      238.14      210.49     56.42 o 
  12   6   4      191.13      242.09     82.22 o 
 -12   7   4      175.40      240.02     68.77 o 
 -11   7   4       32.72       42.98     56.44 o 
 -10   7   4      383.51      380.77     62.57 o 
  -9   7   4      699.79      711.23     64.58 o 
  -8   7   4      783.26      794.22     89.59 o 
  -7   7   4      161.12       39.50     40.43 o 
  -6   7   4       16.13       -1.51     38.32 o 
  -5   7   4     6410.49     5945.23    184.41 o 
  -4   7   4      944.51      850.10     42.57 o 
  -3   7   4      284.15      288.68     66.18 o 
  -2   7   4      527.29      546.57     47.72 o 
  -1   7   4     7668.96     7667.75    254.06 o 
   0   7   4      871.02      815.72     44.12 o 
   1   7   4       65.72       78.01     16.17 o 
   2   7   4       23.46       23.55     17.48 o 
   3   7   4     2693.17     2641.59     77.76 o 
   4   7   4     1009.19     1072.99     51.35 o 
   5   7   4       97.24       95.88     33.23 o 
   6   7   4      207.39      171.65     37.72 o 
   7   7   4     5651.78     5328.84    195.45 o 
   8   7   4      846.79      877.82     67.40 o 
   9   7   4      485.56      423.57     72.42 o 
  10   7   4     1039.36     1141.45    103.08 o 
  11   7   4        2.30       48.27     73.53 o 
 -11   8   4       15.70      200.09     97.28 o 
 -10   8   4        8.36       64.65     68.08 o 
  -9   8   4     2496.82     2531.52    146.91 o 
  -8   8   4       67.94      166.67     50.94 o 
  -7   8   4     2172.74     2014.93     99.26 o 
  -6   8   4     3242.52     3304.48    134.61 o 
  -5   8   4      255.17      213.10     40.79 o 
  -4   8   4       48.21       13.62     38.40 o 
  -3   8   4      281.90      225.91     69.95 o 
  -2   8   4       32.91       23.61     38.01 o 
  -1   8   4     5541.29     5335.91    183.87 o 
   0   8   4     1206.37     1257.18     59.36 o 
   1   8   4      148.38      157.18     23.59 o 
   2   8   4     3612.69     3528.19    150.70 o 
   3   8   4      394.61      416.70     38.68 o 
   4   8   4      393.25      549.33     45.03 o 
   5   8   4      712.90      775.84     69.02 o 
   6   8   4      165.95      180.61     55.31 o 
   7   8   4     1042.94      962.51     83.68 o 
   8   8   4     1710.33     1623.76    117.99 o 
   9   8   4     1192.55     1096.93    141.98 o 
  10   8   4       15.34      126.76     98.77 o 
  11   8   4       21.35       37.21     78.89 o 
 -10   9   4       66.56      165.32     77.57 o 
  -9   9   4       17.97      -41.22     68.03 o 
  -8   9   4      535.13      537.06     78.12 o 
  -7   9   4       11.40       47.84     60.01 o 
  -6   9   4       39.90      -18.97     75.53 o 
  -5   9   4     3073.46     2913.04    192.10 o 
  -4   9   4     4992.56     4664.18    211.96 o 
  -3   9   4      554.54      636.95     60.61 o 
  -2   9   4      512.53      425.29     68.66 o 
  -1   9   4       50.38      132.44     56.76 o 
   0   9   4      764.00      678.84     78.26 o 
   1   9   4       72.96      103.87     46.29 o 
   2   9   4     2413.50     2761.74    149.01 o 
   3   9   4       22.61       83.24     61.08 o 
   4   9   4     3828.56     3624.17    386.21 o 
   5   9   4     1807.18     1716.48    356.65 o 
   6   9   4     1103.62      918.45     99.13 o 
   7   9   4      188.19      257.27     80.52 o 
   8   9   4      491.39      498.26    124.14 o 
   9   9   4      753.23      801.22    135.96 o 
  -9  10   4       30.30      138.75    297.54 o 
  -8  10   4      123.79      377.26    123.02 o 
  -7  10   4       82.31       69.26     71.35 o 
  -6  10   4        9.30       -8.58     66.71 o 
  -5  10   4      209.89      201.91     72.67 o 
  -4  10   4      417.52      525.65     70.70 o 
  -3  10   4     1418.59     1480.41    132.51 o 
  -2  10   4     1133.99     1203.29    124.14 o 
  -1  10   4     2459.08     2494.60    143.51 o 
   0  10   4      150.53      116.31     51.05 o 
   1  10   4     4072.32     3934.26    199.23 o 
   2  10   4      223.00      212.81     80.79 o 
   4  10   4       91.52      149.75    149.75 o 
   5  10   4      158.45      120.20    153.69 o 
   6  10   4       23.32     -149.75    149.75 o 
   7  10   4      982.06     1099.50    246.30 o 
   8  10   4      595.47      360.59    220.69 o 
  -3  11   4     1321.53     1316.25    141.87 o 
  -2  11   4      542.75      518.23     98.52 o 
  -1  11   4      840.27     1138.91    128.08 o 
   0  11   4      288.08      212.81     80.79 o 
   1  11   4      219.80      390.15     96.55 o 
   2  11   4      390.04      488.67    100.49 o 
   3  11   4      882.78      468.96    165.52 o 
   4  11   4      462.03      417.73    171.43 o 
   5  11   4      145.93     -143.84    143.84 o 
   6  11   4      381.81      285.71    187.19 o 
   3  12   4      840.58      652.22    183.25 o 
   4  12   4      192.57      -84.73    155.66 o 
 -15   0   5       55.38       44.60    109.12 o 
 -13   0   5     1246.18     1387.90    134.81 o 
 -11   0   5     8259.74     9395.23   1265.02 o 
  -9   0   5        8.08      -29.75     54.88 o 
  -7   0   5    19469.59    18485.27    839.46 o 
  -5   0   5    20775.88    22145.48    812.65 o 
  -3   0   5    21624.37    23139.80   1413.04 o 
  -1   0   5     1395.87     1177.09     89.30 o 
   1   0   5     4218.83     4186.98    136.45 o 
   3   0   5    29552.20    27373.85    868.16 o 
   5   0   5     3363.55     3362.30    178.83 o 
   7   0   5        5.67      -30.33     48.63 o 
   9   0   5     4192.30     3814.20    215.76 o 
  11   0   5    12445.76    13179.01   1716.25 o 
  13   0   5     1177.93     1053.88    126.85 o 
 -15   1   5       79.34       63.35     81.06 o 
 -14   1   5      784.93      808.89     84.92 o 
 -13   1   5      483.75      592.92     79.92 o 
 -12   1   5      113.27      135.08     57.31 o 
 -11   1   5     2670.73     2797.89    184.26 o 
 -10   1   5     4880.45     4820.31    179.70 o 
  -9   1   5     5451.99     5908.89    209.06 o 
  -8   1   5      194.33      132.57     38.25 o 
  -7   1   5     9158.01     8827.28    417.23 o 
  -6   1   5      109.88       54.47     44.94 o 
  -5   1   5     2776.94     2746.26     90.02 o 
  -4   1   5    15285.81    16068.48    361.12 o 
  -3   1   5       42.29       51.33     12.95 o 
  -2   1   5    23777.81    23968.39    534.48 o 
  -1   1   5       12.48       33.52     11.00 o 
   0   1   5      162.22      147.72     10.60 o 
   1   1   5    11740.02    12080.85    269.86 o 
   2   1   5     5685.39     5562.24    128.22 o 
   3   1   5     3299.86     3084.62     74.44 o 
   4   1   5      213.54      243.27     25.07 o 
   5   1   5     6464.77     5992.65    187.20 o 
   6   1   5      226.50      310.17     45.84 o 
   7   1   5      137.30      261.51     44.37 o 
   8   1   5        2.47      -19.34     39.56 o 
   9   1   5      245.07      155.66     48.55 o 
  10   1   5      143.90      105.55     50.40 o 
  11   1   5     2157.50     2324.69    117.74 o 
  12   1   5      850.26      833.98     77.72 o 
  13   1   5      279.26      184.95     70.20 o 
  14   1   5        3.23      -28.60     71.08 o 
 -15   2   5       47.69       44.02     74.23 o 
 -14   2   5      640.67      641.12     85.32 o 
 -13   2   5       53.94      161.02     87.31 o 
 -12   2   5     1417.84     1384.36     90.98 o 
 -11   2   5      128.57       94.53     51.35 o 
 -10   2   5     2773.51     2743.66    209.89 o 
  -9   2   5     1577.70     1747.03    106.72 o 
  -8   2   5    15210.85    16015.39    519.67 o 
  -7   2   5     2766.39     2774.43    110.08 o 
  -6   2   5     7428.73     7611.55    254.09 o 
  -5   2   5     4158.88     4817.24    146.60 o 
  -4   2   5      823.44      753.56     33.87 o 
  -3   2   5     5469.56     5812.84    135.53 o 
  -2   2   5     7427.68     7418.12    170.74 o 
  -1   2   5        3.14       -9.39      9.39 o 
   0   2   5     4393.61     4259.81     98.61 o 
   1   2   5     1014.50     1054.63     29.63 o 
   2   2   5     1386.91     1352.50     36.58 o 
   3   2   5     2569.53     2826.30     70.51 o 
   4   2   5     2107.08     1978.88     66.55 o 
   5   2   5      415.86      460.60     35.94 o 
   6   2   5    25261.25    24862.93    796.51 o 
   7   2   5       38.74       64.30     35.23 o 
   8   2   5     8308.15     8298.27    283.41 o 
   9   2   5       55.49       77.66     47.16 o 
  10   2   5     2224.01     2090.81    157.23 o 
  11   2   5      234.04      200.15     58.08 o 
  12   2   5      324.62      374.36     66.82 o 
  13   2   5       72.12       60.43     65.21 o 
  14   2   5      488.77      553.44     86.74 o 
 -14   3   5     2745.77     2861.71    145.04 o 
 -13   3   5        3.47       -9.41     63.49 o 
 -12   3   5      447.64      414.54     66.50 o 
 -11   3   5      339.88      399.82     58.24 o 
 -10   3   5      939.70      938.01     84.75 o 
  -9   3   5     4130.08     4233.65    193.73 o 
  -8   3   5        5.47       -7.69     53.18 o 
  -7   3   5       33.10        3.97     34.08 o 
  -6   3   5    10623.41    10898.70    355.54 o 
  -5   3   5    11083.55    11415.39    330.54 o 
  -4   3   5     1858.45     1560.58     53.81 o 
  -3   3   5     1075.58     1085.85     34.69 o 
  -2   3   5    11986.96    11194.49    254.32 o 
  -1   3   5      199.94      187.55     11.64 o 
   0   3   5      680.80      632.29     26.58 o 
   1   3   5     4277.57     4098.65    110.94 o 
   2   3   5    10423.19    10679.69    257.98 o 
   3   3   5     1339.13     1489.38     47.84 o 
   4   3   5      163.17      199.43     22.01 o 
   5   3   5       68.31       63.49     33.74 o 
   6   3   5     7446.50     7385.51    252.53 o 
   7   3   5      503.94      466.67     46.36 o 
   8   3   5      347.66      315.65     46.45 o 
   9   3   5      336.84      315.54     50.02 o 
  10   3   5      148.36      171.67     52.61 o 
  11   3   5        0.04       29.26     54.09 o 
  12   3   5      467.02      481.15     65.89 o 
  13   3   5      637.80      692.30     80.21 o 
 -14   4   5       48.05       53.99     69.15 o 
 -13   4   5       37.68       90.29     64.90 o 
 -12   4   5      580.15      569.31     69.98 o 
 -11   4   5     1517.10     1591.58     93.52 o 
 -10   4   5        6.29      -53.25     53.25 o 
  -9   4   5     3762.25     3965.14    167.23 o 
  -8   4   5      128.63      239.15     58.38 o 
  -7   4   5        1.43       45.47     36.09 o 
  -6   4   5       27.30       55.34     34.09 o 
  -5   4   5     6236.47     5942.33    179.05 o 
  -4   4   5      150.55      160.06     21.70 o 
  -3   4   5     8268.89     8032.48    253.35 o 
  -2   4   5      547.26      639.31     77.36 o 
  -1   4   5     4770.35     4950.87    134.67 o 
   0   4   5     3509.13     3707.97    154.99 o 
   1   4   5    12765.29    13160.03    375.01 o 
   2   4   5     1311.31     1458.78     41.64 o 
   3   4   5    24509.43    24473.64    629.46 o 
   4   4   5       68.08       55.07     17.61 o 
   5   4   5     4730.34     4603.76    256.67 o 
   6   4   5      615.52      560.70     43.26 o 
   7   4   5       68.54      116.28     36.49 o 
   8   4   5      719.28      649.65     85.04 o 
   9   4   5     6101.84     6153.55    223.07 o 
  10   4   5      191.68      246.24     51.24 o 
  11   4   5      885.59      791.46     73.24 o 
  12   4   5       15.09       18.09     58.56 o 
  13   4   5      638.11      593.50     78.51 o 
 -14   5   5        2.10      -28.08     71.64 o 
 -13   5   5       98.84      228.89     68.29 o 
 -12   5   5     1278.44     1214.29     89.11 o 
 -11   5   5       49.59       76.97     54.81 o 
 -10   5   5        4.38      -35.22     48.25 o 
  -9   5   5      461.11      484.54     70.82 o 
  -8   5   5      231.05      313.10     47.78 o 
  -7   5   5     2358.88     2303.88    110.79 o 
  -6   5   5      131.80      167.28     28.28 o 
  -5   5   5    25608.79    25326.98    719.85 o 
  -4   5   5     1835.12     2025.94     72.10 o 
  -3   5   5    11661.64    11903.37    314.42 o 
  -2   5   5     2765.00     2612.22    145.90 o 
  -1   5   5     1676.60     1692.19     61.60 o 
   0   5   5      118.81      125.20     31.22 o 
   1   5   5     8828.26     9047.76    260.62 o 
   2   5   5     1705.19     1850.03     69.45 o 
   3   5   5      107.28      122.08     16.76 o 
   4   5   5     4503.09     4319.48    118.98 o 
   5   5   5     3188.47     3096.06    128.13 o 
   6   5   5        9.93       -4.26     36.48 o 
   7   5   5      190.46      169.58     38.40 o 
   8   5   5      203.63      173.41     61.44 o 
   9   5   5     2024.84     1993.07     99.24 o 
  10   5   5        2.86      -31.89     45.26 o 
  11   5   5       31.84      -18.58     82.19 o 
  12   5   5        4.36       39.82     65.30 o 
  13   5   5       60.52       62.88     79.07 o 
 -13   6   5       70.54       79.91     68.20 o 
 -12   6   5      109.47      206.81     63.08 o 
 -11   6   5      539.46      648.04     69.49 o 
 -10   6   5      333.29      356.00     57.49 o 
  -9   6   5       94.48      216.34     51.27 o 
  -8   6   5     3829.33     4022.44    227.47 o 
  -7   6   5      274.19      273.52     43.83 o 
  -6   6   5     4580.66     4521.33    145.35 o 
  -5   6   5      252.01      289.74     29.23 o 
  -4   6   5       60.04       77.23     26.37 o 
  -3   6   5     1051.62     1059.29     84.24 o 
  -2   6   5     3925.21     4213.39    168.13 o 
  -1   6   5     9228.42     9015.19    293.29 o 
   0   6   5    35333.95    35294.77   1111.81 o 
   1   6   5      157.46      161.51     41.73 o 
   2   6   5       19.41        9.79     23.36 o 
   3   6   5      384.31      360.35     21.77 o 
   4   6   5     3404.88     3347.66    105.23 o 
   5   6   5      630.35      599.82     37.85 o 
   6   6   5     7808.15     7441.72    254.25 o 
   7   6   5      232.49      239.88     38.75 o 
   8   6   5      433.15      408.29     49.36 o 
   9   6   5     1527.52     1647.47     90.66 o 
  10   6   5      258.40      254.35     61.48 o 
  11   6   5       23.59       76.09     72.65 o 
  12   6   5       18.55       21.91     80.21 o 
 -12   7   5       48.93      148.69     80.77 o 
 -11   7   5        7.96      -11.27     57.12 o 
 -10   7   5     2181.96     2366.33    117.36 o 
  -9   7   5      136.44      153.39     51.58 o 
  -8   7   5      759.92      796.35     78.21 o 
  -7   7   5      652.39      695.12     56.82 o 
  -6   7   5     3970.88     3855.86    244.02 o 
  -5   7   5     2771.25     2714.83    137.37 o 
  -4   7   5     2645.62     2605.89    107.84 o 
  -3   7   5      817.03      825.22    140.17 o 
  -2   7   5     4067.65     4108.11    144.36 o 
  -1   7   5     1559.59     1618.15     69.52 o 
   0   7   5      287.64      304.62     35.61 o 
   1   7   5     1530.48     1601.92     73.05 o 
   2   7   5     6918.47     6908.92    183.95 o 
   3   7   5      164.74      121.92     39.18 o 
   4   7   5     1186.06     1216.77     49.83 o 
   5   7   5      851.74      810.19     57.73 o 
   6   7   5      726.70      741.55     51.61 o 
   7   7   5     1450.06     1276.16     71.91 o 
   8   7   5      157.45      184.01     61.94 o 
   9   7   5        3.96      -21.11     61.58 o 
  10   7   5      168.83      150.33    112.72 o 
  11   7   5        3.10       30.24     87.94 o 
 -11   8   5     1377.62     1570.36    186.68 o 
 -10   8   5      585.32      595.93     95.41 o 
  -9   8   5      262.77      241.42     97.29 o 
  -8   8   5       19.12      -26.48     59.30 o 
  -7   8   5        9.55      -47.73     65.59 o 
  -6   8   5        1.64       11.10     55.78 o 
  -5   8   5     1757.03     1773.31    188.08 o 
  -4   8   5     1463.83     1407.63     95.21 o 
  -3   8   5      647.31      697.86     76.57 o 
  -2   8   5     1729.85     1609.74     73.42 o 
  -1   8   5      300.86      410.99     57.21 o 
   0   8   5       39.83      102.73     37.77 o 
   1   8   5      310.97      330.69     56.74 o 
   2   8   5    10220.66     9730.61    317.14 o 
   3   8   5     6787.37     6723.30    262.75 o 
   4   8   5       16.26       49.84     51.57 o 
   5   8   5      770.17      774.72    125.48 o 
   6   8   5     2380.15     2345.79    263.57 o 
   7   8   5       88.18      115.85     58.21 o 
   8   8   5        0.13      115.95     61.69 o 
   9   8   5      425.99      440.89    105.78 o 
  10   8   5       23.44      -33.86     71.42 o 
 -10   9   5       17.56        4.17     73.03 o 
  -9   9   5      313.08      366.53     80.90 o 
  -8   9   5      114.01      119.83     66.98 o 
  -7   9   5     1300.24     1443.92    222.37 o 
  -6   9   5       28.11       -3.63     60.74 o 
  -5   9   5      811.63      916.40     93.32 o 
  -4   9   5      176.26      164.47     64.77 o 
  -3   9   5      344.95      386.96     54.27 o 
  -2   9   5      142.11      207.61     47.72 o 
  -1   9   5     2821.30     2633.35    123.10 o 
   0   9   5       17.85       46.81     40.72 o 
   1   9   5      135.18      135.53     51.05 o 
   2   9   5     4581.99     4315.22    216.63 o 
   3   9   5     1103.89     1129.37     86.25 o 
   4   9   5      532.78      472.91     82.76 o 
   5   9   5     2034.46     1671.73    132.18 o 
   6   9   5       68.35      130.74    105.42 o 
   7   9   5      584.50      483.33    142.86 o 
   8   9   5      261.08      300.12     90.06 o 
   9   9   5     1129.24      998.50    124.97 o 
  -9  10   5      201.72      120.40    119.50 o 
  -8  10   5       50.12       50.71     92.08 o 
  -7  10   5      481.49      600.19    128.00 o 
  -6  10   5        6.28      -61.82     61.82 o 
  -5  10   5      377.25      478.28     84.10 o 
  -4  10   5       95.69      222.18     55.36 o 
  -3  10   5     1492.16     1358.45    108.37 o 
  -2  10   5     2095.39     2102.83    132.36 o 
  -1  10   5     1692.91     1478.39    223.64 o 
   0  10   5     1329.51     1575.94    106.58 o 
   1  10   5       61.50      -63.05     63.05 o 
   2  10   5      600.27      745.41     73.49 o 
   3  10   5      244.88      258.35     75.86 o 
   4  10   5      208.63      185.22    149.75 o 
   5  10   5       74.60       68.97    153.69 o 
   6  10   5      202.47     -114.29    165.52 o 
   7  10   5       12.70      -13.79    177.34 o 
   8  10   5     2168.74     1639.40    295.57 o 
  -4  11   5       46.63       82.76     88.67 o 
  -3  11   5       83.26      173.40     90.64 o 
  -2  11   5      128.35      216.75     92.61 o 
  -1  11   5      913.68      949.75    124.14 o 
   0  11   5      309.11      453.20     96.55 o 
   1  11   5      457.00      597.04    106.40 o 
   2  11   5      241.31      179.31     92.61 o 
   4  11   5       45.80      264.04    165.52 o 
   5  11   5      839.96      831.52    218.72 o 
   6  11   5      853.66      256.16    195.07 o 
   1  12   5      207.51      325.12    100.49 o 
   2  12   5      369.36      289.65    102.46 o 
   3  12   5      955.14      597.04    187.19 o 
 -14   0   6      102.67      115.07    101.60 o 
 -12   0   6     6275.48     5650.01    298.67 o 
 -10   0   6     1723.81     1777.37    130.77 o 
  -8   0   6     1895.26     1632.74    110.24 o 
  -6   0   6     1415.93     1233.86     94.58 o 
  -4   0   6     2539.15     2628.14    119.05 o 
  -2   0   6     8878.98     8910.33    288.49 o 
   0   0   6     9931.64     8315.74    265.52 o 
   2   0   6    19839.96    20463.27    646.80 o 
   4   0   6     4829.83     4278.74    174.22 o 
   6   0   6     4094.49     4368.71    545.81 o 
   8   0   6     1275.30     1290.98    172.41 o 
  10   0   6      709.38      758.45     98.04 o 
  12   0   6      725.10      684.27    114.29 o 
  14   0   6      222.27      175.72    189.16 o 
 -15   1   6      731.98      887.59     92.78 o 
 -14   1   6      521.34      456.52     80.09 o 
 -13   1   6      304.23      347.26     66.96 o 
 -12   1   6     5538.19     5735.82    216.10 o 
 -11   1   6     2604.08     2977.80    229.23 o 
 -10   1   6     2619.41     2715.12    119.73 o 
  -9   1   6     2266.39     2276.75    102.02 o 
  -8   1   6     1810.85     1934.35     87.99 o 
  -7   1   6    15478.48    15171.90    566.89 o 
  -6   1   6       16.72       24.96     27.26 o 
  -5   1   6       31.23       38.67     22.93 o 
  -4   1   6    42512.86    42576.31    947.18 o 
  -3   1   6      104.38      110.17     14.27 o 
  -2   1   6     3249.69     3298.33     81.67 o 
  -1   1   6    15742.33    16123.69    362.62 o 
   0   1   6       71.44       77.12     19.64 o 
   1   1   6     6519.60     6585.26    149.86 o 
   2   1   6    14523.82    14536.27    325.94 o 
   3   1   6      544.30      578.00     22.63 o 
   4   1   6      308.26      337.58     43.02 o 
   5   1   6     2218.53     2343.37     97.75 o 
   6   1   6     6368.90     6385.85    223.04 o 
   7   1   6     1209.12     1148.54    111.49 o 
   8   1   6      233.78      127.43     40.71 o 
   9   1   6     3437.56     3396.32    201.36 o 
  10   1   6     1440.96     1510.38     96.69 o 
  11   1   6       74.38       62.46     53.84 o 
  12   1   6     1010.26      992.71     91.61 o 
  13   1   6      150.68      257.85     69.86 o 
  14   1   6      259.69      292.17     88.56 o 
 -15   2   6       17.39       38.28     72.66 o 
 -14   2   6      252.37      239.74     74.80 o 
 -13   2   6      118.59      180.17     65.93 o 
 -12   2   6      172.77       95.27     55.14 o 
 -11   2   6       13.61       40.15     50.75 o 
 -10   2   6      909.69      841.68     65.15 o 
  -9   2   6       27.97       79.00     50.96 o 
  -8   2   6      506.79      524.33     48.60 o 
  -7   2   6     3853.92     3830.15    140.41 o 
  -6   2   6     2665.06     2854.60    108.43 o 
  -5   2   6     8454.81     9214.51    269.57 o 
  -4   2   6       84.55      114.16     19.22 o 
  -3   2   6     8772.14     9013.30    206.02 o 
  -2   2   6     2487.20     2624.36     90.56 o 
  -1   2   6     1808.69     1774.18     46.22 o 
   0   2   6     4896.35     4879.55    112.29 o 
   1   2   6     6192.00     6040.51    137.64 o 
   2   2   6      156.97      192.44     14.43 o 
   3   2   6      688.23      780.47     31.11 o 
   4   2   6      451.75      592.16     33.24 o 
   5   2   6     7347.06     7387.95    363.23 o 
   6   2   6       36.96       95.15     35.43 o 
   7   2   6     4622.45     4866.53    179.19 o 
   8   2   6      702.89      699.25     78.71 o 
   9   2   6     6401.54     6614.32    241.18 o 
  10   2   6       99.54       84.74     50.24 o 
  11   2   6      793.85      745.99     95.28 o 
  12   2   6       16.94       27.53     60.95 o 
  13   2   6      840.30      895.20    109.39 o 
 -14   3   6     1300.61     1344.89    102.88 o 
 -13   3   6     1645.10     1472.66     99.36 o 
 -12   3   6     1242.62     1293.22     87.89 o 
 -11   3   6      983.25     1088.84    100.45 o 
 -10   3   6     1127.64     1221.89     97.84 o 
  -9   3   6      759.95      721.11     61.98 o 
  -8   3   6       24.24       21.09     38.68 o 
  -7   3   6    18815.60    19362.01    623.08 o 
  -6   3   6     1751.79     1855.63     80.72 o 
  -5   3   6     1009.86     1130.55     85.08 o 
  -4   3   6     7627.95     7530.56    203.59 o 
  -3   3   6      446.55      491.94     27.96 o 
  -2   3   6     3172.02     3064.01     77.55 o 
  -1   3   6     5015.06     4550.95    107.40 o 
   0   3   6     3020.06     3343.24    100.30 o 
   1   3   6     4029.37     3761.41    103.29 o 
   2   3   6     1036.91     1085.33     33.16 o 
   3   3   6     1647.18     1806.59     54.50 o 
   4   3   6    11775.12    11136.76    375.38 o 
   5   3   6       70.15       28.94     25.59 o 
   6   3   6     1590.93     1824.04     84.02 o 
   7   3   6     1253.59     1288.10    115.75 o 
   8   3   6      693.63      639.15     55.51 o 
   9   3   6     2485.17     2457.53    113.59 o 
  10   3   6     4454.87     4540.59    178.28 o 
  11   3   6      663.04      686.12     82.19 o 
  12   3   6      821.06      715.83     76.33 o 
  13   3   6       97.86      175.90     70.45 o 
 -14   4   6      262.48      310.53     74.11 o 
 -13   4   6      110.54      206.27     66.65 o 
 -12   4   6      107.75       90.45     60.29 o 
 -11   4   6      422.94      571.48     64.89 o 
 -10   4   6       54.28      -45.45     45.45 o 
  -9   4   6        5.19       46.22     43.32 o 
  -8   4   6      342.34      362.08     46.03 o 
  -7   4   6      272.16      246.95     47.31 o 
  -6   4   6     2774.35     2825.21     96.15 o 
  -5   4   6      139.14       98.91     27.62 o 
  -4   4   6      616.94      615.70     31.18 o 
  -3   4   6     2861.83     2802.84     84.05 o 
  -2   4   6      833.42      859.91     43.72 o 
  -1   4   6     1149.85     1200.95     77.53 o 
   0   4   6      896.42      921.22     36.75 o 
   1   4   6     2351.68     2461.86     77.74 o 
   2   4   6    24528.11    24986.48    790.63 o 
   3   4   6      589.69      626.16     36.13 o 
   4   4   6     2293.25     2291.06    112.57 o 
   5   4   6     1624.49     1621.49    101.66 o 
   6   4   6     6492.91     6209.62    218.62 o 
   7   4   6        1.65       -9.32     34.66 o 
   8   4   6     3619.79     3434.82    142.59 o 
   9   4   6      819.43      749.63     62.16 o 
  10   4   6        4.30       60.90     49.63 o 
  11   4   6     1498.92     1453.61     91.88 o 
  12   4   6      422.19      531.32     70.29 o 
  13   4   6       24.78      107.68     66.96 o 
 -14   5   6      116.13      293.44     75.71 o 
 -13   5   6      142.84      189.82     70.57 o 
 -12   5   6      184.19      210.48     65.33 o 
 -11   5   6     2354.13     2472.84    120.39 o 
 -10   5   6     1384.99     1334.65     84.21 o 
  -9   5   6     3459.00     3419.55    155.29 o 
  -8   5   6      448.02      466.41     50.94 o 
  -7   5   6      223.42      299.03     41.60 o 
  -6   5   6     2723.41     2801.89     97.01 o 
  -5   5   6     5451.76     5602.38    199.17 o 
  -4   5   6     5516.49     4844.80    177.93 o 
  -3   5   6      122.96      140.25     20.91 o 
  -2   5   6    15049.93    15507.68    570.68 o 
  -1   5   6      777.63     1023.62     44.45 o 
   0   5   6     1236.49     1216.99     81.50 o 
   1   5   6     1295.63     1534.81     59.54 o 
   2   5   6      248.28      260.71     24.39 o 
   3   5   6      386.12      452.22     23.35 o 
   4   5   6     8093.24     8196.59    266.43 o 
   5   5   6      694.36      674.61     53.86 o 
   6   5   6     1599.05     1535.07     67.57 o 
   7   5   6     4030.24     3776.57    146.69 o 
   8   5   6      203.48      153.49     43.42 o 
   9   5   6     2371.13     2352.86    110.16 o 
  10   5   6     2109.74     1947.43    102.66 o 
  11   5   6       25.53       25.32     59.53 o 
  12   5   6       63.84      122.73     61.11 o 
 -13   6   6       86.73      137.40     70.97 o 
 -12   6   6       15.30      -10.14     59.27 o 
 -11   6   6      432.33      484.79     67.18 o 
 -10   6   6        2.28       16.13     59.73 o 
  -9   6   6       12.51       19.58     47.00 o 
  -8   6   6     1329.71     1501.49    133.39 o 
  -7   6   6      504.06      392.06     47.57 o 
  -6   6   6       37.09       42.02     27.77 o 
  -5   6   6      501.76      553.99     35.08 o 
  -4   6   6     2219.10     2443.59     84.37 o 
  -3   6   6     3204.04     3295.62    131.11 o 
  -2   6   6      992.24      985.77     47.82 o 
  -1   6   6     5169.14     5177.18    172.30 o 
   0   6   6     3175.66     3222.13    165.10 o 
   1   6   6     7173.01     7120.15    335.09 o 
   2   6   6     1698.73     1704.85     67.85 o 
   3   6   6      711.84      761.88     36.50 o 
   4   6   6     1365.74     1435.30     96.44 o 
   5   6   6     5290.18     4800.82    153.79 o 
   6   6   6     6933.55     6309.52    222.71 o 
   7   6   6     1461.12     1368.08     73.98 o 
   8   6   6      263.15      305.20     59.16 o 
   9   6   6     3765.17     3921.56    158.70 o 
  10   6   6        0.13      -51.21     63.70 o 
  11   6   6      118.27       65.65    136.86 o 
  12   6   6      846.52      951.64    104.60 o 
 -12   7   6     1663.19     1640.19    105.69 o 
 -11   7   6     1254.02     1164.02    118.03 o 
 -10   7   6     1060.28     1095.40     80.92 o 
  -9   7   6      304.06      318.87     56.19 o 
  -8   7   6      795.68      783.16     64.45 o 
  -7   7   6     3426.28     3405.60    180.03 o 
  -6   7   6      774.43      801.28     59.01 o 
  -5   7   6      527.88      660.91     50.31 o 
  -4   7   6     1658.36     1583.73     96.38 o 
  -3   7   6       22.26      -17.78     32.03 o 
  -2   7   6      412.78      425.20     35.61 o 
  -1   7   6    14761.08    15286.40    490.11 o 
   0   7   6      928.60      911.33     62.29 o 
   1   7   6     9900.17    10100.42    557.63 o 
   2   7   6    11442.03    11526.69    372.11 o 
   3   7   6       60.73       80.54     26.82 o 
   4   7   6      389.37      412.44     31.95 o 
   5   7   6      938.55      920.20     55.30 o 
   6   7   6     2011.11     1814.78     85.17 o 
   7   7   6     1789.38     1888.10    116.80 o 
   8   7   6     1391.47     1260.56     96.93 o 
   9   7   6       28.72       31.87     62.00 o 
  10   7   6      476.86      354.64     79.14 o 
  11   7   6       89.60      103.79     77.43 o 
 -11   8   6      567.99      611.46    102.96 o 
 -10   8   6       39.84       21.91     70.34 o 
  -9   8   6     1448.58     1448.68    109.76 o 
  -8   8   6      575.79      702.43    114.49 o 
  -7   8   6     1111.17     1030.33    121.17 o 
  -6   8   6     1082.60     1085.55     90.99 o 
  -5   8   6       32.92      132.39     56.38 o 
  -4   8   6       66.95      118.93     52.00 o 
  -3   8   6       94.29      150.70     43.92 o 
  -2   8   6     5622.08     5585.25    222.97 o 
  -1   8   6       47.14       22.55     37.59 o 
   0   8   6     1899.68     1879.53     91.15 o 
   1   8   6       26.37        5.09     76.85 o 
   2   8   6      997.21      922.36     61.70 o 
   3   8   6      683.89      790.38     60.14 o 
   4   8   6      984.15      945.98     65.92 o 
   5   8   6     1269.05     1268.26     88.60 o 
   6   8   6      315.07      340.65    118.38 o 
   7   8   6        3.20       54.41     57.85 o 
   8   8   6       12.33       57.99     60.39 o 
   9   8   6     1574.84     1761.27    122.22 o 
  10   8   6       47.00       77.70     95.01 o 
 -10   9   6        6.90       83.34     89.03 o 
  -9   9   6     1094.33     1085.37    102.13 o 
  -8   9   6     1160.27     1190.76    113.47 o 
  -7   9   6      232.61      198.17     70.79 o 
  -6   9   6      362.55      460.83    145.77 o 
  -5   9   6      845.39      880.29     83.28 o 
  -4   9   6     3175.84     3358.41    191.12 o 
  -3   9   6     1521.47     1477.58    120.69 o 
  -2   9   6      361.51      386.81     51.01 o 
  -1   9   6     1728.04     1746.31    114.25 o 
   0   9   6     1596.02     1586.91    106.53 o 
   1   9   6      925.52     1034.81    106.40 o 
   2   9   6       82.91      271.57     57.71 o 
   3   9   6     2525.19     2598.15    213.79 o 
   4   9   6       47.12       47.29     70.94 o 
   5   9   6     1933.51     1746.12    440.39 o 
   6   9   6       18.57      102.98     73.92 o 
   7   9   6      532.56      617.88    252.22 o 
   8   9   6      225.84      355.09     92.27 o 
   9   9   6        2.42        7.23     91.82 o 
  -9  10   6     1117.55     1303.61    134.88 o 
  -8  10   6      109.14      180.26     77.66 o 
  -7  10   6      362.40      310.37     77.29 o 
  -6  10   6      708.29      706.80    105.42 o 
  -5  10   6      834.12      924.14    128.08 o 
  -4  10   6      233.80      276.83     66.17 o 
  -3  10   6       31.00      113.16     59.72 o 
  -2  10   6     1142.87     1352.14    102.34 o 
  -1  10   6      210.58      156.96     60.50 o 
   0  10   6     3663.75     3633.92    238.42 o 
   1  10   6      149.79      119.64     56.92 o 
   2  10   6      171.91      181.66     58.47 o 
   3  10   6      277.71      211.90     75.86 o 
   4  10   6     1867.84     1806.89    169.46 o 
   5  10   6      618.13      528.92     87.57 o 
   6  10   6      298.57       29.56    175.37 o 
   7  10   6      156.08       74.88    193.10 o 
   8  10   6       13.92     -189.16    189.16 o 
  -5  11   6      407.04      492.61    108.37 o 
  -4  11   6      139.78      344.83     98.52 o 
  -3  11   6      155.57      295.57     98.52 o 
  -2  11   6      744.84      697.54    118.23 o 
  -1  11   6      659.24      790.15    116.26 o 
   0  11   6      439.52      468.96    104.43 o 
   1  11   6      172.96       98.52     88.67 o 
   2  11   6      577.67      863.05    126.11 o 
   3  11   6      813.67      616.75    116.26 o 
   4  11   6     1267.91      827.58    200.98 o 
   5  11   6       42.07      -29.56    165.52 o 
   6  11   6      281.62      133.99    187.19 o 
  -1  12   6       29.92      -15.76     92.61 o 
   0  12   6      787.99      829.55    126.11 o 
   1  12   6      325.57      455.17    108.37 o 
   2  12   6       51.07       76.85    100.49 o 
 -15   0   7     1480.76     1510.23    155.41 o 
 -13   0   7     1701.72     1884.44    220.69 o 
 -11   0   7     2362.61     2535.44    166.09 o 
  -9   0   7    10616.53    10043.32    679.80 o 
  -7   0   7     1660.58     1838.52    116.99 o 
  -5   0   7     5892.87     5475.37    264.33 o 
  -3   0   7    30078.82    28247.11   1031.79 o 
  -1   0   7       12.52       19.16     21.77 o 
   1   0   7     6483.76     6082.52    196.79 o 
   3   0   7    64893.99    64836.09   2355.66 o 
   5   0   7     9313.92     8291.78    400.65 o 
   7   0   7     1407.92     1257.99    102.78 o 
   9   0   7     2071.49     2103.73    257.14 o 
  11   0   7     1264.19     1371.66    131.55 o 
  13   0   7      423.41      313.07    106.47 o 
 -15   1   7      136.53      105.75     77.93 o 
 -14   1   7      140.39      165.34     69.46 o 
 -13   1   7       59.18       93.81     80.49 o 
 -12   1   7      526.30      635.96     70.56 o 
 -11   1   7     3082.81     3124.36    135.45 o 
 -10   1   7       12.61       60.43     47.92 o 
  -9   1   7     1539.71     1541.11     91.30 o 
  -8   1   7       78.53       84.41     36.90 o 
  -7   1   7     3515.33     3476.32    130.69 o 
  -6   1   7    18686.41    20379.62    653.41 o 
  -5   1   7     8176.54     8124.75    239.94 o 
  -4   1   7    11524.21    12098.17    275.25 o 
  -3   1   7     7300.97     7308.50    169.71 o 
  -2   1   7     1056.27     1045.18     34.07 o 
  -1   1   7     9058.64     8511.51    195.46 o 
   0   1   7      269.85      214.94     14.09 o 
   1   1   7      913.83      946.19     28.70 o 
   2   1   7       62.81      123.69     13.10 o 
   3   1   7     1135.41     1148.31     46.29 o 
   4   1   7     1972.59     1906.74     71.67 o 
   5   1   7     1608.84     1283.00     67.42 o 
   6   1   7     2656.88     2976.87    180.18 o 
   7   1   7     1224.60     1234.97     72.08 o 
   8   1   7      891.07      900.06     95.56 o 
   9   1   7     1967.93     2021.58    103.74 o 
  10   1   7        7.69       23.64     61.72 o 
  11   1   7     2141.41     2162.38    248.81 o 
  12   1   7      201.24      180.16     61.25 o 
  13   1   7       48.65      108.35     68.93 o 
 -15   2   7        2.33      -80.15     80.15 o 
 -14   2   7     1603.60     1881.35    129.41 o 
 -13   2   7      493.80      448.03     70.76 o 
 -12   2   7      143.17      153.26     65.41 o 
 -11   2   7     2163.22     2245.89    185.43 o 
 -10   2   7        4.92       99.98     49.62 o 
  -9   2   7       82.60       43.33     41.84 o 
  -8   2   7     8147.92     8215.33    401.58 o 
  -7   2   7      971.58      920.93     55.57 o 
  -6   2   7     3693.68     3909.78    141.68 o 
  -5   2   7     1382.33     1478.81     58.56 o 
  -4   2   7      622.47      539.38     29.20 o 
  -3   2   7     3925.29     4085.02    108.48 o 
  -2   2   7     5377.61     5051.97    141.22 o 
  -1   2   7     1948.14     2039.77     56.17 o 
   0   2   7    72340.79    71238.83   1583.58 o 
   1   2   7      283.16      291.78     14.88 o 
   2   2   7     1759.10     1574.89     50.09 o 
   3   2   7      236.95      207.97     18.97 o 
   4   2   7      507.59      447.06     28.81 o 
   5   2   7      950.74      979.25     46.97 o 
   6   2   7     7241.61     7165.10    248.83 o 
   7   2   7     1677.85     1801.20     88.80 o 
   8   2   7     7345.35     7483.88    262.42 o 
   9   2   7      360.90      430.28     55.42 o 
  10   2   7        2.01       50.93     51.78 o 
  11   2   7        5.26      -14.44     82.38 o 
  12   2   7      232.96      187.44     65.28 o 
  13   2   7      306.02      255.16     73.95 o 
 -14   3   7       57.15      125.72     73.45 o 
 -13   3   7     2154.89     2280.86    123.00 o 
 -12   3   7      416.71      348.63     68.83 o 
 -11   3   7        5.05       13.11     49.12 o 
 -10   3   7       78.40       65.95     49.78 o 
  -9   3   7      233.89      286.26     67.00 o 
  -8   3   7     1688.80     1729.23     84.63 o 
  -7   3   7      505.56      454.17     44.19 o 
  -6   3   7      109.07      162.39     34.03 o 
  -5   3   7      191.71      188.54     25.70 o 
  -4   3   7     7668.37     7356.58    213.69 o 
  -3   3   7     4025.83     4353.82    122.74 o 
  -2   3   7      194.53      199.22     19.15 o 
  -1   3   7     1154.69     1153.58     36.64 o 
   0   3   7     1101.73     1150.29     47.50 o 
   1   3   7       13.93       -0.08     16.44 o 
   2   3   7     3086.83     2924.50     81.50 o 
   3   3   7      381.21      428.56     22.52 o 
   4   3   7      568.98      547.51     39.38 o 
   5   3   7     1484.19     1589.32     64.10 o 
   6   3   7      282.59      301.98     39.16 o 
   7   3   7      300.81      288.06     43.46 o 
   8   3   7      655.02      629.36     56.86 o 
   9   3   7     1641.69     1474.03     85.14 o 
  10   3   7       24.61      115.19     52.62 o 
  11   3   7      568.99      565.15     68.48 o 
  12   3   7       41.65        4.73     58.88 o 
  13   3   7     1517.15     1510.37    149.03 o 
 -14   4   7       25.74       73.78     73.12 o 
 -13   4   7     1913.71     1964.54    114.85 o 
 -12   4   7      396.49      453.38     66.69 o 
 -11   4   7     7707.60     8021.23    309.72 o 
 -10   4   7      438.83      441.89     56.97 o 
  -9   4   7     2269.71     2358.64    107.41 o 
  -8   4   7     1540.84     1641.12     83.60 o 
  -7   4   7      336.73      311.84     44.08 o 
  -6   4   7     2706.78     2842.72     97.55 o 
  -5   4   7    14750.56    14836.73    427.90 o 
  -4   4   7     2548.96     2491.49     78.70 o 
  -3   4   7    20727.54    19998.55    521.68 o 
  -2   4   7      154.76      152.79     21.15 o 
  -1   4   7     3223.98     3304.49    110.93 o 
   0   4   7     1686.00     1492.79     56.37 o 
   1   4   7     2422.49     2369.91     84.79 o 
   2   4   7      667.80      719.94     37.44 o 
   3   4   7    37668.50    39240.39   1008.61 o 
   4   4   7     4075.67     4301.18    129.40 o 
   5   4   7     6281.78     5849.19    221.58 o 
   6   4   7      542.03      527.31     54.89 o 
   7   4   7      863.01      802.99     82.48 o 
   8   4   7      100.44      120.57     41.05 o 
   9   4   7       54.39       81.22     45.62 o 
  10   4   7      930.09      855.83     71.03 o 
  11   4   7     1768.85     1765.61    102.29 o 
  12   4   7      286.39      165.21     64.44 o 
  13   4   7      403.70      492.84     79.00 o 
 -13   5   7     2766.32     2999.45    145.35 o 
 -12   5   7      138.17      154.54     65.41 o 
 -11   5   7       63.42       77.32     56.38 o 
 -10   5   7       25.66      -13.31     49.71 o 
  -9   5   7     3888.50     3893.74    153.85 o 
  -8   5   7      574.65      548.22     53.02 o 
  -7   5   7      228.88      204.54     47.39 o 
  -6   5   7     3447.94     3481.82    115.91 o 
  -5   5   7       69.04       53.46     24.30 o 
  -4   5   7      402.34      419.33     27.53 o 
  -3   5   7     1714.83     1642.53     72.37 o 
  -2   5   7     2424.38     2742.63     96.58 o 
  -1   5   7    11435.60    11383.67    364.43 o 
   0   5   7      326.77      365.24     50.10 o 
   1   5   7       41.06       77.46     23.50 o 
   2   5   7       91.96       81.00     21.30 o 
   3   5   7      958.00      993.59     60.29 o 
   4   5   7      200.93      205.67     25.19 o 
   5   5   7      152.76      183.23     28.28 o 
   6   5   7      427.85      360.24     35.87 o 
   7   5   7      123.35      126.21     37.13 o 
   8   5   7       22.27       25.84     41.62 o 
   9   5   7       26.93       92.33     46.02 o 
  10   5   7       87.36       77.31     52.04 o 
  11   5   7      187.58      298.10     58.30 o 
  12   5   7        2.50      -34.06     77.45 o 
 -13   6   7       14.44       15.39     67.24 o 
 -12   6   7      426.05      417.90    102.67 o 
 -11   6   7      197.47      288.23     71.96 o 
 -10   6   7      129.94      153.54     57.73 o 
  -9   6   7      959.67      993.94     72.48 o 
  -8   6   7     7179.67     7356.95    257.47 o 
  -7   6   7      773.30      714.51     56.50 o 
  -6   6   7     2872.88     2822.00     99.69 o 
  -5   6   7      319.50      298.28     33.57 o 
  -4   6   7     2871.39     2946.34    130.59 o 
  -3   6   7       60.19       72.28     27.97 o 
  -2   6   7     3575.14     3599.75    125.37 o 
  -1   6   7     3143.26     3057.25    106.52 o 
   0   6   7    17049.15    17453.16    792.79 o 
   1   6   7     1394.56     1487.75     59.56 o 
   2   6   7     1556.05     1607.01     65.47 o 
   3   6   7     1124.35     1100.17     53.02 o 
   4   6   7      615.97      592.06     35.42 o 
   5   6   7       10.95       42.58     26.47 o 
   6   6   7     2278.15     2152.47     93.98 o 
   7   6   7     2646.49     2461.64    106.69 o 
   8   6   7     4717.09     4543.25    174.28 o 
   9   6   7     5744.23     5301.78    239.93 o 
  10   6   7      248.61      298.35     76.42 o 
  11   6   7      120.76      165.49     77.36 o 
 -12   7   7       61.36       33.38     77.79 o 
 -11   7   7        0.97      -29.52     57.53 o 
 -10   7   7     1925.98     1991.48    107.04 o 
  -9   7   7      417.65      520.65     61.25 o 
  -8   7   7     1805.32     1799.74     95.19 o 
  -7   7   7     1527.94     1510.32     81.88 o 
  -6   7   7     1232.79     1268.54    107.63 o 
  -5   7   7      321.14      356.95     44.36 o 
  -4   7   7     1635.77     1618.54    182.25 o 
  -3   7   7      390.01      455.98     42.58 o 
  -2   7   7      690.25      730.38     42.56 o 
  -1   7   7     1029.92     1145.60     60.52 o 
   0   7   7      327.56      256.49     52.12 o 
   1   7   7        5.19       67.39     47.69 o 
   2   7   7     1137.73     1154.74     53.63 o 
   3   7   7     1174.38     1102.23     54.98 o 
   4   7   7       43.11       24.16     38.10 o 
   5   7   7     2138.76     2089.33    206.90 o 
   6   7   7     1579.67     1559.43    131.16 o 
   7   7   7       30.05       82.13     62.85 o 
   8   7   7       12.27      116.09     60.54 o 
   9   7   7      582.69      594.99     78.95 o 
  10   7   7      560.02      537.02     83.45 o 
  11   7   7      168.24      145.84     79.29 o 
 -11   8   7      402.05      323.01     84.54 o 
 -10   8   7      508.69      489.74    103.36 o 
  -9   8   7     2097.86     2287.39    138.05 o 
  -8   8   7      976.84     1186.39    146.81 o 
  -7   8   7        4.24      118.07     60.66 o 
  -6   8   7     1243.29     1131.81    112.21 o 
  -5   8   7     1890.34     1921.39    202.08 o 
  -4   8   7     9342.29     8463.56    710.71 o 
  -3   8   7     5810.15     5883.29    234.72 o 
  -2   8   7     2003.64     1954.63     96.86 o 
  -1   8   7       82.68       72.28     34.14 o 
   0   8   7     1952.88     2001.43    123.30 o 
   1   8   7       83.51       17.15     51.33 o 
   2   8   7      793.22      902.49     80.03 o 
   3   8   7     2833.99     3099.12    154.10 o 
   4   8   7      573.40      576.88     55.90 o 
   5   8   7     1418.12     1423.53    133.96 o 
   6   8   7      533.40      514.45     69.24 o 
   7   8   7      854.10      882.68     82.61 o 
   8   8   7      120.30      106.04    101.16 o 
   9   8   7      153.87      305.10     76.09 o 
  10   8   7      546.69      557.07     90.70 o 
 -10   9   7       24.90      206.85     78.88 o 
  -9   9   7      527.60      684.89     89.21 o 
  -8   9   7      975.72      913.72     94.91 o 
  -7   9   7      100.19       72.95     64.67 o 
  -6   9   7       18.52       58.71     62.00 o 
  -5   9   7     1654.65     1738.04    113.02 o 
  -4   9   7       99.82      172.15     49.67 o 
  -3   9   7     2312.13     2397.05    119.06 o 
  -2   9   7      988.80      874.40     82.89 o 
  -1   9   7      590.47      611.43     71.75 o 
   0   9   7        9.96        9.70     54.29 o 
   1   9   7      463.06      417.51     64.51 o 
   2   9   7      763.33      846.20     80.67 o 
   3   9   7      469.02      425.51     65.09 o 
   4   9   7      333.20      341.68    102.46 o 
   5   9   7     1431.72     1508.17    299.51 o 
   6   9   7       15.76       18.15     73.74 o 
   7   9   7       28.09       53.53    183.25 o 
   8   9   7        4.99      178.39     92.61 o 
   9   9   7       12.26       36.97     93.41 o 
  -9  10   7      356.66      169.17    150.74 o 
  -8  10   7     1468.26     1431.08    142.80 o 
  -7  10   7     3578.69     3202.65    217.54 o 
  -6  10   7     1615.83     1527.27    141.00 o 
  -5  10   7       14.85      -61.99     61.99 o 
  -4  10   7      127.92      158.22     66.08 o 
  -3  10   7      522.16      573.13     76.48 o 
  -2  10   7       13.26       -3.40     55.52 o 
  -1  10   7      905.84      776.38     81.43 o 
   0  10   7     3154.95     3147.41    176.25 o 
   1  10   7     1106.68     1062.77     90.44 o 
   2  10   7       98.46      103.49     58.32 o 
   3  10   7     1414.53     1471.69    107.18 o 
   4  10   7        0.33      143.84     86.70 o 
   5  10   7      150.65      243.75    164.53 o 
   6  10   7      379.09      444.40     93.23 o 
   7  10   7     2638.96     1714.28    307.39 o 
  -6  11   7       24.02      133.99    104.43 o 
  -5  11   7      127.22       19.70     98.52 o 
  -4  11   7      296.10      348.77    104.43 o 
  -3  11   7       19.16      167.49     94.58 o 
  -2  11   7      734.83      644.33    116.26 o 
  -1  11   7      140.44      163.55    100.49 o 
   0  11   7        8.84      -90.64     90.64 o 
   1  11   7      433.44      279.80    102.46 o 
   2  11   7     1490.42     1728.07    175.37 o 
   3  11   7       83.55      295.57    104.43 o 
   4  11   7      271.25      429.56    189.16 o 
   5  11   7      425.04       53.20    175.37 o 
  -2  12   7      445.93      252.22    110.34 o 
  -1  12   7        0.48      -86.70     90.64 o 
   0  12   7     2226.78     2421.67    220.69 o 
   1  12   7        0.01      -31.53     94.58 o 
   2  12   7      671.93      577.34    120.20 o 
 -14   0   8        9.62      -90.27     90.27 o 
 -12   0   8      139.90      134.27     80.39 o 
 -10   0   8     6561.55     6562.98    332.02 o 
  -8   0   8      285.54      301.46     58.68 o 
  -6   0   8     3066.83     2742.61    194.09 o 
  -4   0   8       84.60       52.53     23.34 o 
  -2   0   8    14257.78    14284.23    675.03 o 
   0   0   8    30458.91    28963.21    913.79 o 
   2   0   8     3480.73     3567.00    120.66 o 
   4   0   8       88.24       33.88     39.80 o 
   6   0   8    21495.59    20895.09   2142.85 o 
   8   0   8        6.48      -58.18     58.18 o 
  10   0   8     5560.22     5820.67    669.95 o 
  12   0   8       11.35       80.70     91.47 o 
 -15   1   8       79.14      124.55     76.10 o 
 -14   1   8        0.73        0.63     66.08 o 
 -13   1   8      576.51      628.87     76.93 o 
 -12   1   8      232.43      287.31     60.61 o 
 -11   1   8        0.07      -22.65     60.01 o 
 -10   1   8     5041.66     5297.13    194.71 o 
  -9   1   8      438.87      448.91     48.84 o 
  -8   1   8     1255.46     1183.64     66.15 o 
  -7   1   8    10825.61    10673.15    350.08 o 
  -6   1   8     3165.88     2996.48    113.87 o 
  -5   1   8      642.82      549.25     42.52 o 
  -4   1   8     1346.28     1300.20     57.38 o 
  -3   1   8        0.17       -2.98     14.53 o 
  -2   1   8     6799.56     6575.79    196.02 o 
  -1   1   8     9479.64     9310.35    215.09 o 
   0   1   8       58.56       59.40     12.67 o 
   1   1   8     3585.48     3640.88     87.09 o 
   2   1   8      318.09      330.60     18.41 o 
   3   1   8      460.79      538.00     32.72 o 
   4   1   8    15809.50    14549.94    469.75 o 
   5   1   8     1645.65     1639.57     91.30 o 
   6   1   8       14.68      -24.06     62.57 o 
   7   1   8    10276.79    10488.25    440.83 o 
   8   1   8      453.85      395.07     63.14 o 
   9   1   8      198.48      220.69     53.27 o 
  10   1   8     2113.65     2236.66    116.04 o 
  11   1   8        0.06      108.01     58.97 o 
  12   1   8     1173.21     1250.80     99.54 o 
  13   1   8     1041.27     1045.71     95.68 o 
 -15   2   8      516.84      735.15    143.80 o 
 -14   2   8      924.58      869.40    107.79 o 
 -13   2   8     2535.84     2858.85    155.00 o 
 -12   2   8      294.77      187.82     59.18 o 
 -11   2   8      112.92      213.06     55.70 o 
 -10   2   8     4817.50     4441.91    189.13 o 
  -9   2   8      504.34      385.22     51.19 o 
  -8   2   8     2466.22     2412.85    103.32 o 
  -7   2   8      375.70      398.83     42.24 o 
  -6   2   8      222.69      140.43     34.12 o 
  -5   2   8    14571.07    14286.71    413.52 o 
  -4   2   8     1988.81     2352.33     74.22 o 
  -3   2   8       97.05      109.05     19.27 o 
  -2   2   8     1337.84     1397.38     61.27 o 
  -1   2   8     4705.96     4723.91    113.23 o 
   0   2   8    11322.38    11267.29    254.52 o 
   1   2   8    14442.50    14342.00    371.63 o 
   2   2   8     4851.04     5068.30    138.21 o 
   3   2   8    14857.76    14089.23    368.12 o 
   4   2   8        9.29       -6.13     23.27 o 
   5   2   8       10.17       -4.64     31.39 o 
   6   2   8     1887.53     1887.78    104.38 o 
   7   2   8     3552.69     3603.51    178.89 o 
   8   2   8        4.28       30.86     44.37 o 
   9   2   8     1082.36     1160.83     78.17 o 
  10   2   8        9.21       69.44     65.70 o 
  11   2   8      963.75     1070.07     84.02 o 
  12   2   8      190.72      156.35     62.63 o 
  13   2   8      522.67      553.12     79.93 o 
 -14   3   8      202.19      384.96     75.59 o 
 -13   3   8      655.27      834.66    125.99 o 
 -12   3   8       20.90       24.57     58.00 o 
 -11   3   8      396.95      384.35     59.15 o 
 -10   3   8     4941.38     5064.00    230.09 o 
  -9   3   8      686.48      681.60     57.51 o 
  -8   3   8     2432.82     2587.32    173.49 o 
  -7   3   8     4756.23     4878.04    175.43 o 
  -6   3   8      378.66      425.96     39.95 o 
  -5   3   8      279.71      204.57     30.90 o 
  -4   3   8     9711.92     8867.95    272.29 o 
  -3   3   8      180.57      167.99     20.40 o 
  -2   3   8     2825.87     2864.31     90.22 o 
  -1   3   8     4636.09     4753.32    128.20 o 
   0   3   8       10.95        2.99     10.13 o 
   1   3   8     5116.71     5258.57    140.55 o 
   2   3   8    12588.52    13057.03    339.85 o 
   3   3   8      475.40      498.47     25.50 o 
   4   3   8      463.21      414.92     27.98 o 
   5   3   8     1549.01     1469.46     61.26 o 
   6   3   8      604.55      551.05     47.62 o 
   7   3   8     9139.71     8835.92    305.89 o 
   8   3   8     2820.36     2710.78    155.16 o 
   9   3   8      400.80      428.43     56.30 o 
  10   3   8      925.87      962.63     76.55 o 
  11   3   8      399.02      400.55    105.80 o 
  12   3   8      196.99      201.44     66.01 o 
  13   3   8      284.76      246.08     90.44 o 
 -14   4   8      346.75      330.45     76.17 o 
 -13   4   8      118.67       95.44     71.10 o 
 -12   4   8      128.10      318.70     66.73 o 
 -11   4   8        0.11       41.16     55.61 o 
 -10   4   8     3272.85     3137.25    133.58 o 
  -9   4   8      719.66      683.45     59.39 o 
  -8   4   8     6534.34     6560.83    231.03 o 
  -7   4   8        9.07       21.69     34.98 o 
  -6   4   8     6687.38     6453.00    197.16 o 
  -5   4   8      329.04      348.59     29.55 o 
  -4   4   8     1202.54     1040.75     43.69 o 
  -3   4   8     3792.61     3633.87    106.61 o 
  -2   4   8    36646.32    36021.15   1012.49 o 
  -1   4   8      895.96      887.07     38.28 o 
   0   4   8      883.41      835.38     38.91 o 
   1   4   8     1083.20     1083.08     47.49 o 
   2   4   8       40.49       25.39     20.82 o 
   3   4   8     7558.65     7887.10    207.99 o 
   4   4   8     3845.46     3854.14    118.11 o 
   5   4   8      555.63      574.80     35.93 o 
   6   4   8     8896.66     8614.99    294.65 o 
   7   4   8      791.87      850.65     59.46 o 
   8   4   8      128.62      140.69     45.33 o 
   9   4   8      462.09      542.54     83.62 o 
  10   4   8      269.02      246.42     55.51 o 
  11   4   8       86.01       44.31     64.85 o 
  12   4   8      771.15      789.03     80.86 o 
 -13   5   8      597.02      626.45     81.18 o 
 -12   5   8       49.67      149.23     61.52 o 
 -11   5   8      688.42      696.85     75.94 o 
 -10   5   8     3580.96     3746.57    154.09 o 
  -9   5   8      256.72      256.79     68.26 o 
  -8   5   8     1561.52     1477.01     80.73 o 
  -7   5   8     3129.23     3144.12    126.99 o 
  -6   5   8     1498.47     1528.36     64.78 o 
  -5   5   8       24.45        7.35     36.51 o 
  -4   5   8    11120.31    10441.75    455.97 o 
  -3   5   8     3054.69     2998.63     91.85 o 
  -2   5   8       22.81        8.90     21.59 o 
  -1   5   8    12642.81    12914.28    477.31 o 
   0   5   8     4831.60     4891.76    189.64 o 
   1   5   8     6633.57     6793.93    222.75 o 
   2   5   8     1498.07     1308.71     56.54 o 
   3   5   8      253.79      291.24     29.57 o 
   4   5   8     2233.21     2111.95     70.87 o 
   5   5   8     1726.45     1771.53     70.48 o 
   6   5   8     1189.35     1326.05    120.87 o 
   7   5   8     1476.56     1477.97    104.66 o 
   8   5   8       23.36       32.52     41.76 o 
   9   5   8      119.46      110.86     59.44 o 
  10   5   8     1104.92     1119.57     78.21 o 
  11   5   8     1128.19     1142.22    143.83 o 
  12   5   8       24.23       97.85     81.46 o 
 -13   6   8      186.23      185.93     73.76 o 
 -12   6   8        4.74      113.21     67.97 o 
 -11   6   8      733.40      753.12     75.82 o 
 -10   6   8      586.10      688.41     67.98 o 
  -9   6   8      141.29      179.82     52.09 o 
  -8   6   8      264.36      272.60     50.88 o 
  -7   6   8       23.05       49.14     42.69 o 
  -6   6   8     4398.98     4419.47    142.87 o 
  -5   6   8     2161.42     2177.43     80.90 o 
  -4   6   8     3866.03     3746.06    123.37 o 
  -3   6   8      801.83      855.77     48.92 o 
  -2   6   8     4035.80     3956.86    135.01 o 
  -1   6   8      432.69      337.35     55.68 o 
   0   6   8      349.04      321.27     55.68 o 
   1   6   8     3357.47     3365.17    116.84 o 
   2   6   8      184.95      265.96     38.96 o 
   3   6   8     9587.03    10095.53    327.27 o 
   4   6   8      242.23      204.69     39.10 o 
   5   6   8      265.99      239.91     32.21 o 
   6   6   8     1029.14      991.61     60.16 o 
   7   6   8       14.41       26.82     35.52 o 
   8   6   8      164.97      278.52     63.33 o 
   9   6   8       36.38       28.21     63.65 o 
  10   6   8      194.23      247.66     72.56 o 
  11   6   8       20.07       27.38     77.30 o 
 -12   7   8      530.62      671.39     94.24 o 
 -11   7   8       47.41      133.08     93.60 o 
 -10   7   8       16.97       27.03     80.68 o 
  -9   7   8     1747.20     1816.18     98.76 o 
  -8   7   8      255.18      220.22     52.58 o 
  -7   7   8     6949.38     7206.77    254.55 o 
  -6   7   8     3420.20     3141.93    146.45 o 
  -5   7   8        4.01       69.07     38.71 o 
  -4   7   8      736.23      707.45     62.84 o 
  -3   7   8     4186.01     4100.50    143.57 o 
  -2   7   8     6502.83     6286.32    208.39 o 
  -1   7   8      467.18      406.44     60.50 o 
   0   7   8     1319.53     1271.45     91.83 o 
   1   7   8       58.81       42.91     46.54 o 
   2   7   8       58.80       71.57     38.96 o 
   3   7   8     1853.76     1802.84     90.87 o 
   4   7   8     2927.02     3063.02    135.17 o 
   5   7   8     1324.88     1395.80     98.81 o 
   6   7   8      805.86      629.06    137.36 o 
   7   7   8     2153.54     2143.51    240.50 o 
   8   7   8       34.79        0.33     60.70 o 
   9   7   8      166.91      375.87     74.68 o 
  10   7   8        5.25      103.42     72.64 o 
 -11   8   8      854.28     1072.40    108.27 o 
 -10   8   8      765.49      756.10     90.63 o 
  -9   8   8     3680.48     3829.98    353.31 o 
  -8   8   8      126.74      154.44     65.58 o 
  -7   8   8      233.38      239.18     68.56 o 
  -6   8   8       20.83       64.63     55.43 o 
  -5   8   8      891.24      947.16    197.24 o 
  -4   8   8       33.07       43.86     50.65 o 
  -3   8   8     5059.58     4897.63    198.91 o 
  -2   8   8     1770.81     1640.26    101.45 o 
  -1   8   8     8525.50     8007.41    381.07 o 
   0   8   8     6565.73     6402.38    395.07 o 
   1   8   8     4754.88     4704.85    238.26 o 
   2   8   8      114.84      186.24     57.71 o 
   3   8   8     5619.30     5516.00    273.08 o 
   4   8   8      724.15      859.63    118.23 o 
   5   8   8       13.38       19.01     55.02 o 
   6   8   8     2537.79     2510.22    198.34 o 
   7   8   8      463.96      428.77     94.47 o 
   8   8   8       18.55      -35.83     61.82 o 
   9   8   8      109.29       38.64     69.42 o 
  10   8   8        1.98      132.27    164.53 o 
 -10   9   8      986.25      934.58    103.53 o 
  -9   9   8      602.19      590.95     86.11 o 
  -8   9   8       10.62       69.59     68.66 o 
  -7   9   8      480.80      486.96    124.53 o 
  -6   9   8        8.55       85.09     79.97 o 
  -5   9   8      127.65      214.98     68.10 o 
  -4   9   8       29.12       61.22     62.07 o 
  -3   9   8      262.92      290.62     64.78 o 
  -2   9   8       18.73       54.00     58.47 o 
  -1   9   8     2045.01     1999.64    225.62 o 
   0   9   8      990.00      986.98     89.14 o 
   1   9   8     1148.36     1163.84     93.35 o 
   2   9   8       81.08      204.17     58.47 o 
   3   9   8      120.64      198.20     61.90 o 
   4   9   8     1031.42     1221.43     99.44 o 
   5   9   8       18.02       34.09     72.77 o 
   6   9   8       63.07      212.31     81.69 o 
   7   9   8       27.28       55.44     84.80 o 
   8   9   8       23.06      -53.21    170.44 o 
  -9  10   8      177.35      310.85    104.94 o 
  -8  10   8       44.07      136.13     96.37 o 
  -7  10   8       99.51      131.28    191.13 o 
  -6  10   8     2097.50     2200.98    210.84 o 
  -5  10   8      343.68      374.66    114.29 o 
  -4  10   8     1222.37     1117.61    100.20 o 
  -3  10   8      466.70      450.53     73.85 o 
  -2  10   8      150.88      119.53     66.17 o 
  -1  10   8        1.56       43.17    132.02 o 
   0  10   8       82.78      120.82     63.38 o 
   1  10   8      161.80      190.75     83.74 o 
   2  10   8     1559.14     1470.91    109.83 o 
   3  10   8     2193.62     1986.38    132.28 o 
   4  10   8       14.23       70.87     66.84 o 
   5  10   8      148.98       70.74    199.01 o 
   6  10   8      817.81      721.87    108.65 o 
   7  10   8      122.38      101.00     91.28 o 
  -6  11   8       26.17       17.73    104.43 o 
  -5  11   8       28.83      120.20    106.40 o 
  -4  11   8     1433.07     1491.62    169.46 o 
  -3  11   8      603.35      652.22    122.17 o 
  -2  11   8       77.96      169.46    100.49 o 
  -1  11   8      405.75      685.71    124.14 o 
   0  11   8      308.44      427.59    108.37 o 
   1  11   8      111.00      197.04    100.49 o 
   2  11   8      904.71      648.27    122.17 o 
   3  11   8       32.88       17.73     98.52 o 
   5  11   8      189.79      -27.59    169.46 o 
  -3  12   8        4.92       23.65     98.52 o 
  -2  12   8      775.34      784.23    132.02 o 
  -1  12   8      405.41      431.53    120.20 o 
   0  12   8        4.42      -29.56     94.58 o 
   1  12   8       33.85      417.73    110.34 o 
 -15   0   9      367.11      418.89    141.87 o 
 -13   0   9     2512.94     2596.73    378.32 o 
 -11   0   9     1365.73     1461.59    124.02 o 
  -9   0   9     2520.28     2865.41    262.07 o 
  -7   0   9      931.55      782.63     73.26 o 
  -5   0   9     4439.25     4171.51    256.16 o 
  -3   0   9    72029.41    68856.70   2506.93 o 
  -1   0   9     5302.13     5104.93    238.62 o 
   1   0   9       73.80      109.72     21.51 o 
   3   0   9      726.98      838.23     47.29 o 
   5   0   9     5633.77     5559.64    287.55 o 
   7   0   9     2364.52     2426.66    170.44 o 
   9   0   9     1921.56     1951.08    148.25 o 
  11   0   9     2409.89     2497.91    383.25 o 
  13   0   9      798.50      674.61    122.53 o 
 -15   1   9     1770.56     2034.09    127.15 o 
 -14   1   9      169.85      252.90     72.19 o 
 -13   1   9      402.71      406.20     75.37 o 
 -12   1   9     1234.77     1183.49    117.46 o 
 -11   1   9      891.85      852.59     69.57 o 
 -10   1   9      399.31      380.43     52.70 o 
  -9   1   9     7188.86     6722.48    235.65 o 
  -8   1   9      206.88      310.62     43.71 o 
  -7   1   9     1285.12     1378.72     98.41 o 
  -6   1   9      336.82      220.00     34.17 o 
  -5   1   9      251.15      294.72     34.37 o 
  -4   1   9     2214.64     2249.37     82.70 o 
  -3   1   9     3667.14     3309.07     98.25 o 
  -2   1   9     4457.53     4937.99    136.30 o 
  -1   1   9     4369.65     4605.47    111.88 o 
   0   1   9      579.03      533.91     21.70 o 
   1   1   9     8649.91     8801.21    214.48 o 
   2   1   9     4019.85     3667.86    101.17 o 
   3   1   9     4411.92     4381.23    147.25 o 
   4   1   9       15.33       37.66     40.95 o 
   5   1   9     4623.61     4148.53    162.97 o 
   6   1   9      216.99      241.29     40.66 o 
   7   1   9     1849.29     1804.88    103.81 o 
   8   1   9      585.84      503.41     77.64 o 
   9   1   9      664.91      696.94     66.86 o 
  10   1   9     2527.16     2433.57    257.67 o 
  11   1   9       56.34       61.15     67.14 o 
  12   1   9       61.44       -4.16     63.85 o 
  13   1   9      776.40      811.43     88.78 o 
 -14   2   9      959.05     1156.39     97.73 o 
 -13   2   9      310.11      504.51     73.09 o 
 -12   2   9        2.88       27.58     64.56 o 
 -11   2   9     5756.38     5611.01    208.69 o 
 -10   2   9      696.69      836.20     66.31 o 
  -9   2   9        1.72       31.42     42.89 o 
  -8   2   9     7414.67     7145.31    247.47 o 
  -7   2   9     1876.07     1780.99     82.58 o 
  -6   2   9    17637.80    17217.69    557.76 o 
  -5   2   9      858.18      882.96     47.31 o 
  -4   2   9     1171.27     1153.72     54.78 o 
  -3   2   9      357.25      269.64     24.33 o 
  -2   2   9     3138.30     3269.35    103.49 o 
  -1   2   9     2270.46     2448.50     71.90 o 
   0   2   9    37996.56    37984.06    976.17 o 
   1   2   9       17.06       -4.26     14.31 o 
   2   2   9    12073.05    12165.72    317.19 o 
   3   2   9     1196.61     1299.29     65.93 o 
   4   2   9     3124.62     3133.88    102.71 o 
   5   2   9      937.43      907.08     58.65 o 
   6   2   9      688.00      701.32     65.13 o 
   7   2   9     1032.27      828.74     61.24 o 
   8   2   9     3309.68     3280.77    171.21 o 
   9   2   9     1157.05     1112.17     78.21 o 
  10   2   9      567.33      611.00     73.71 o 
  11   2   9        2.79      -48.69     81.63 o 
  12   2   9      831.85     1016.39     89.86 o 
  13   2   9      126.80       76.56     80.20 o 
 -14   3   9      452.29      605.01     81.35 o 
 -13   3   9      590.01      556.24     88.17 o 
 -12   3   9     1801.41     1789.16    104.28 o 
 -11   3   9      310.64      303.76     58.15 o 
 -10   3   9     1265.83     1173.04     76.81 o 
  -9   3   9     3937.57     3943.37    153.50 o 
  -8   3   9        3.57       45.09     50.41 o 
  -7   3   9     1360.88     1258.96     67.75 o 
  -6   3   9    15204.73    15618.95    508.45 o 
  -5   3   9     1046.71     1214.57     57.46 o 
  -4   3   9     2884.95     2691.07     84.81 o 
  -3   3   9     3072.00     3182.66     96.15 o 
  -2   3   9      927.56      946.92     38.33 o 
  -1   3   9      616.87      527.38     25.26 o 
   0   3   9       48.25       45.47     15.86 o 
   1   3   9       34.02       92.65     12.93 o 
   2   3   9     4711.44     4688.56    128.32 o 
   3   3   9      964.45      852.90     39.03 o 
   4   3   9     1017.96     1092.92     68.50 o 
   5   3   9    11701.93    11718.87    379.50 o 
   6   3   9      445.42      458.47     77.07 o 
   7   3   9      192.46      149.83     43.37 o 
   8   3   9     2679.15     2670.69    121.47 o 
   9   3   9       60.14        0.18     47.09 o 
  10   3   9     2711.73     2797.54    178.04 o 
  11   3   9      718.89      737.97     74.73 o 
  12   3   9       14.21      -61.78     70.82 o 
 -14   4   9      220.25       86.26     72.81 o 
 -13   4   9       18.05       54.31     65.11 o 
 -12   4   9     2054.58     2006.00    110.59 o 
 -11   4   9     1262.47     1365.01    109.78 o 
 -10   4   9     1724.51     1923.74    139.82 o 
  -9   4   9     6410.62     6693.69    238.19 o 
  -8   4   9        0.33      -38.55     38.55 o 
  -7   4   9      526.91      476.46     48.06 o 
  -6   4   9     1715.57     1735.16     82.39 o 
  -5   4   9     1182.64     1242.22     55.15 o 
  -4   4   9      254.34      280.73     49.35 o 
  -3   4   9    34274.65    31793.47   1407.29 o 
  -2   4   9     4344.75     5048.05    136.09 o 
  -1   4   9    11851.07    11702.65    304.55 o 
   0   4   9     1114.57     1362.51     55.86 o 
   1   4   9    10777.21    11621.04    373.33 o 
   2   4   9      132.36      137.35     24.29 o 
   3   4   9     1549.28     1360.70     45.81 o 
   4   4   9      599.46      569.73     31.13 o 
   5   4   9     5799.60     5648.37    170.49 o 
   6   4   9     2928.28     2698.86    113.53 o 
   7   4   9     6902.31     6939.32    246.86 o 
   8   4   9      391.89      371.65     50.17 o 
   9   4   9        7.06       48.97     48.48 o 
  10   4   9      184.31      197.25     68.54 o 
  11   4   9     2877.82     2756.78    135.54 o 
  12   4   9       15.85       21.34     95.28 o 
 -13   5   9       93.37       35.12     67.97 o 
 -12   5   9     1000.85     1056.78     96.98 o 
 -11   5   9      132.42       66.80     57.39 o 
 -10   5   9        3.62       41.45     52.45 o 
  -9   5   9     1785.31     1827.90     94.64 o 
  -8   5   9      534.84      493.70     60.58 o 
  -7   5   9      967.34      890.64     89.87 o 
  -6   5   9      305.25      282.06     31.65 o 
  -5   5   9       16.73       10.76     28.68 o 
  -4   5   9     3487.01     3269.41    126.01 o 
  -3   5   9     3661.92     3480.02    103.36 o 
  -2   5   9       33.81       60.53     30.78 o 
  -1   5   9     2228.16     2251.09    126.77 o 
   0   5   9      721.53      806.94     41.58 o 
   1   5   9      349.75      314.60     26.56 o 
   2   5   9     2173.15     2264.16     84.69 o 
   3   5   9     3550.02     3645.85    127.40 o 
   4   5   9       91.84       73.59     18.16 o 
   5   5   9    11570.78    11393.42    329.49 o 
   6   5   9        1.28       15.43     32.39 o 
   7   5   9     3080.62     2664.72    151.96 o 
   8   5   9        8.81        7.02     41.81 o 
   9   5   9     1197.43     1149.10     76.78 o 
  10   5   9      778.11      740.62     86.71 o 
  11   5   9      817.51      838.10     98.18 o 
  12   5   9       18.63      -79.31     79.31 o 
 -13   6   9      243.86      199.17     72.59 o 
 -12   6   9      445.57      382.62     73.46 o 
 -11   6   9       68.90       12.07     60.14 o 
 -10   6   9      385.32      215.91     57.56 o 
  -9   6   9      181.76      116.21     52.51 o 
  -8   6   9      654.10      670.03     61.57 o 
  -7   6   9     3545.93     3301.97    134.43 o 
  -6   6   9     4728.84     4957.30    187.80 o 
  -5   6   9       20.43       28.99     23.52 o 
  -4   6   9     1263.89     1234.04    100.45 o 
  -3   6   9     1714.90     1737.62     79.46 o 
  -2   6   9       14.63        4.38     29.01 o 
  -1   6   9      877.61      925.25     76.63 o 
   0   6   9     8815.19     8240.72    388.73 o 
   1   6   9     5377.38     5187.48    174.25 o 
   2   6   9     2416.46     2496.06     92.63 o 
   3   6   9      156.73      158.24     29.01 o 
   4   6   9      548.71      542.71     49.22 o 
   5   6   9     1223.72     1239.24     58.58 o 
   6   6   9       31.04       22.82     49.70 o 
   7   6   9       16.10      -17.26     52.39 o 
   8   6   9     1564.24     1493.86    105.86 o 
   9   6   9       73.85      126.59     68.38 o 
  10   6   9      109.42       57.72     73.05 o 
  11   6   9      433.99      461.14     90.37 o 
 -12   7   9      210.31      201.19     84.32 o 
 -11   7   9     1630.70     1410.52    114.87 o 
 -10   7   9        1.00      -53.29    112.37 o 
  -9   7   9     1385.23     1304.44    101.07 o 
  -8   7   9      287.23      320.33     54.91 o 
  -7   7   9      510.84      504.45     55.82 o 
  -6   7   9     3186.95     3315.90    135.11 o 
  -5   7   9      178.52      134.65     41.26 o 
  -4   7   9     2078.07     1996.57    107.80 o 
  -3   7   9     3021.92     2944.05    108.61 o 
  -2   7   9     2451.76     2440.97     90.68 o 
  -1   7   9      343.42      353.12     70.94 o 
   0   7   9      203.30      195.71     68.97 o 
   1   7   9       62.49       83.50     50.10 o 
   2   7   9     4213.18     4379.96    177.80 o 
   3   7   9     3292.08     3389.58    144.58 o 
   4   7   9      158.59      210.27     68.41 o 
   5   7   9      112.98      197.43     47.21 o 
   6   7   9      168.58      238.54     59.88 o 
   7   7   9      686.65      700.12     90.25 o 
   8   7   9     1444.06     1390.64    104.85 o 
   9   7   9      777.01      843.38     91.39 o 
  10   7   9     2264.30     2267.65    147.13 o 
 -11   8   9      345.86      466.11     87.62 o 
 -10   8   9      379.41      295.50     98.91 o 
  -9   8   9       26.64       96.44     88.68 o 
  -8   8   9        1.53     -102.14    102.14 o 
  -7   8   9        2.75      -56.70     56.70 o 
  -6   8   9     1493.12     1519.70    169.87 o 
  -5   8   9       38.77       36.48     51.78 o 
  -4   8   9      506.89      461.39     50.71 o 
  -3   8   9     3932.73     3996.20    166.62 o 
  -2   8   9     4185.90     3735.54    199.94 o 
  -1   8   9      418.48      476.67     69.62 o 
   0   8   9     2111.31     2307.03    141.42 o 
   1   8   9      384.75      378.30     66.99 o 
   2   8   9      332.98      322.22     62.83 o 
   3   8   9     1996.72     2012.98    129.38 o 
   4   8   9     5032.21     4901.43    250.07 o 
   5   8   9      911.82      807.88    114.29 o 
   6   8   9     1027.96      822.26    276.85 o 
   7   8   9      671.82      468.84     98.49 o 
   8   8   9      234.42      289.10     97.76 o 
   9   8   9       35.87      -19.42     91.73 o 
 -10   9   9       10.57       37.49     89.18 o 
  -9   9   9      769.64      901.56    161.88 o 
  -8   9   9      655.69      653.03     85.65 o 
  -7   9   9     1235.52     1136.09     97.78 o 
  -6   9   9      395.77      415.38     71.55 o 
  -5   9   9      491.57      262.07    100.49 o 
  -4   9   9       26.66       20.10     62.65 o 
  -3   9   9     1520.82     1815.27    246.30 o 
  -2   9   9      384.66      469.67    149.75 o 
  -1   9   9     1858.54     2034.06    135.15 o 
   0   9   9      276.05      261.64     67.31 o 
   1   9   9      511.64      504.73     72.90 o 
   2   9   9      428.16      489.92     72.29 o 
   3   9   9       87.50      115.25     59.86 o 
   4   9   9     2263.41     2284.51    146.28 o 
   5   9   9      327.39      498.52    106.40 o 
   6   9   9       50.02      -28.90     74.02 o 
   7   9   9       91.71        5.87     87.89 o 
   8   9   9       62.22       79.00     96.20 o 
  -8  10   9      917.28     1183.07    137.38 o 
  -7  10   9     1717.46     1748.34    159.20 o 
  -6  10   9      344.67      439.41    124.14 o 
  -5  10   9       32.97       81.55     71.66 o 
  -4  10   9      940.20      761.99     89.86 o 
  -3  10   9     2532.69     2825.10    170.68 o 
  -2  10   9        4.65     -101.48    101.48 o 
  -1  10   9      361.00      281.19     70.10 o 
   0  10   9      459.13      412.85    106.40 o 
   1  10   9      657.21      706.31     82.17 o 
   2  10   9       45.72       -7.75     61.12 o 
   3  10   9       15.02      -18.72     59.91 o 
   4  10   9      143.05      148.18     68.71 o 
   5  10   9      251.49      151.30    158.62 o 
   6  10   9      479.89      440.20    190.15 o 
   7  10   9       24.04       97.68     94.74 o 
  -6  11   9     1339.78     1545.59    129.56 o 
  -5  11   9       91.88       71.74     73.14 o 
  -4  11   9      116.40       44.41     72.41 o 
  -3  11   9      142.51      208.61    111.33 o 
  -2  11   9      385.86      349.67     77.32 o 
  -1  11   9     1161.63     1265.02    157.64 o 
   0  11   9       22.31      -51.23    102.46 o 
   1  11   9     2920.99     2918.22    248.28 o 
   2  11   9      297.99      358.62    112.31 o 
   3  11   9     1064.51     1000.98    145.81 o 
  -2  12   9        7.57      139.90    106.40 o 
  -1  12   9       11.22      -39.41    104.43 o 
   0  12   9       37.74       -3.94    100.49 o 
 -14   0  10      102.71       77.13    103.21 o 
 -12   0  10      149.41       26.51     84.10 o 
 -10   0  10       59.06      101.83     67.05 o 
  -8   0  10    11994.14    11213.05    529.85 o 
  -6   0  10     8019.08     8621.48    410.45 o 
  -4   0  10      135.72      166.07     44.40 o 
  -2   0  10    39809.08    39584.99   1242.26 o 
   0   0  10    12318.12    10952.71    351.96 o 
   2   0  10       79.58       69.81     26.73 o 
   4   0  10     3007.99     2904.80    471.92 o 
   6   0  10     3592.48     3185.60    317.24 o 
   8   0  10      152.54      130.12     66.42 o 
  10   0  10     5625.99     5744.41    739.90 o 
  12   0  10      846.88      746.21    150.74 o 
 -14   1  10      582.47      645.68     85.43 o 
 -13   1  10      611.59      822.80     81.40 o 
 -12   1  10       27.60       53.05     58.80 o 
 -11   1  10      267.10      331.72     56.05 o 
 -10   1  10      678.89      617.06     61.29 o 
  -9   1  10      833.73      766.51     62.00 o 
  -8   1  10        3.06       56.34     49.20 o 
  -7   1  10      592.32      497.83     46.97 o 
  -6   1  10    11195.10    10837.42    359.79 o 
  -5   1  10      931.00      875.61     51.66 o 
  -4   1  10    10225.06     9437.63    315.61 o 
  -3   1  10      349.92      279.43     24.68 o 
  -2   1  10     4407.81     4435.05    136.88 o 
  -1   1  10    17838.46    18695.76    450.15 o 
   0   1  10     3054.87     3025.35     79.75 o 
   1   1  10    26385.47    27238.75    703.74 o 
   2   1  10     1145.68     1030.16     43.42 o 
   3   1  10      184.09      176.74     22.43 o 
   4   1  10    20233.82    19380.61    623.72 o 
   5   1  10     1872.70     1935.58     92.74 o 
   6   1  10        7.67      -24.40     37.61 o 
   7   1  10     3830.45     4216.06    166.21 o 
   8   1  10     5341.35     5450.93    206.63 o 
   9   1  10     4024.57     4086.66    169.36 o 
  10   1  10     1372.10     1516.10    101.29 o 
  11   1  10        0.86      -31.82     56.87 o 
  12   1  10       32.45      -60.09     65.47 o 
 -14   2  10        0.18      106.55     71.72 o 
 -13   2  10     1038.45     1113.40    125.42 o 
 -12   2  10       14.85      -22.73     56.64 o 
 -11   2  10     5115.45     5052.89    192.88 o 
 -10   2  10     3867.34     3914.32    156.07 o 
  -9   2  10     2528.99     2638.84    115.24 o 
  -8   2  10     3035.90     3100.32    124.88 o 
  -7   2  10      322.12      388.38     43.46 o 
  -6   2  10      124.99       88.37     34.70 o 
  -5   2  10    16840.73    15501.10    505.64 o 
  -4   2  10     4345.34     4688.02    198.62 o 
  -3   2  10     9347.04     8474.47    355.04 o 
  -2   2  10     5833.97     5896.74    160.13 o 
  -1   2  10      736.66      840.21     34.87 o 
   0   2  10      210.88      231.85     24.53 o 
   1   2  10     7027.85     6790.32    180.68 o 
   2   2  10       46.93       48.66     18.86 o 
   3   2  10    24727.09    24629.14    701.22 o 
   4   2  10      114.48       98.44     24.97 o 
   5   2  10       12.69      -38.41     38.41 o 
   6   2  10      118.10      161.61     40.86 o 
   7   2  10       41.56      -46.88     46.88 o 
   8   2  10     1626.66     1655.18    100.11 o 
   9   2  10     3006.16     2895.35    134.22 o 
  10   2  10       79.88       20.38     69.11 o 
  11   2  10      313.45      309.61     67.85 o 
  12   2  10        0.38       84.74     68.36 o 
 -14   3  10      313.72      459.09     79.18 o 
 -13   3  10      593.94      868.35     84.16 o 
 -12   3  10      538.03      557.82     79.35 o 
 -11   3  10       95.01      172.43     56.88 o 
 -10   3  10      915.21      998.99     79.63 o 
  -9   3  10        1.78       47.44     44.26 o 
  -8   3  10     1224.69     1233.82     71.31 o 
  -7   3  10      637.64      670.96     57.17 o 
  -6   3  10       88.05      199.08     36.74 o 
  -5   3  10      352.56      352.17     51.57 o 
  -4   3  10      297.60      252.89     26.11 o 
  -3   3  10     5209.78     4970.42    178.88 o 
  -2   3  10     2748.03     2702.39     78.78 o 
  -1   3  10     1886.64     1498.60     50.02 o 
   0   3  10        1.30       10.30     13.53 o 
   1   3  10    14707.65    13903.26    361.42 o 
   2   3  10      549.32      545.56     27.57 o 
   3   3  10      339.39      366.41     27.85 o 
   4   3  10     3957.59     3990.35    125.28 o 
   5   3  10      545.19      566.05     40.03 o 
   6   3  10     2103.30     1924.11    106.37 o 
   7   3  10      428.47      418.08     51.49 o 
   8   3  10      356.91      340.06     51.19 o 
   9   3  10       57.02      118.78     58.71 o 
  10   3  10      285.56      265.77     61.62 o 
  11   3  10     1095.15     1133.58     95.56 o 
  12   3  10     2292.11     2582.11    193.97 o 
 -14   4  10     1305.07     1368.59    105.07 o 
 -13   4  10       51.48      130.04     67.07 o 
 -12   4  10     1130.79     1129.49     87.00 o 
 -11   4  10       52.64       35.52     70.82 o 
 -10   4  10     1935.27     1905.21     99.15 o 
  -9   4  10     1764.79     1736.88    131.10 o 
  -8   4  10     2884.33     3053.92    240.89 o 
  -7   4  10        9.61       36.28     39.17 o 
  -6   4  10     1150.64     1068.00     63.01 o 
  -5   4  10     2755.92     2788.17     97.48 o 
  -4   4  10      757.19      727.61     36.67 o 
  -3   4  10     2874.09     2721.68     89.30 o 
  -2   4  10     6805.33     6693.93    179.16 o 
  -1   4  10      159.83      147.82     17.62 o 
   0   4  10    23518.12    24519.96    777.06 o 
   1   4  10      753.40      865.62     52.22 o 
   2   4  10      827.47      869.94     41.67 o 
   3   4  10      533.90      577.01     38.06 o 
   4   4  10      216.49      185.02     23.73 o 
   5   4  10       19.58       64.79     25.29 o 
   6   4  10     2440.79     2451.34    105.93 o 
   7   4  10       59.24      100.43     43.54 o 
   8   4  10     1662.80     1658.82     90.65 o 
   9   4  10      316.04      260.56     55.10 o 
  10   4  10      404.55      317.67     64.97 o 
  11   4  10      171.30      126.11     61.12 o 
  12   4  10       31.76       -0.41     80.69 o 
 -13   5  10      166.73      129.11     71.44 o 
 -12   5  10     1660.09     1817.23    108.45 o 
 -11   5  10      711.68      597.79     70.34 o 
 -10   5  10     1917.77     1904.80    101.61 o 
  -9   5  10      907.92      842.79     69.40 o 
  -8   5  10     4480.70     4160.22    160.89 o 
  -7   5  10     1547.16     1630.15    106.26 o 
  -6   5  10       17.19       18.66     26.95 o 
  -5   5  10      112.37      124.22     26.81 o 
  -4   5  10      185.42      157.66     23.19 o 
  -3   5  10        0.78       33.23     16.61 o 
  -2   5  10     1494.62     1353.40     49.01 o 
  -1   5  10      220.16      184.01     32.14 o 
   0   5  10     1800.26     1714.40     72.18 o 
   1   5  10      678.66      657.31     37.30 o 
   2   5  10      423.15      489.48     47.50 o 
   3   5  10     4709.28     4478.04    179.55 o 
   4   5  10     7246.12     7079.60    234.02 o 
   5   5  10      365.33      342.61     34.80 o 
   6   5  10     1023.00     1027.91     60.92 o 
   7   5  10      279.54      266.75     76.15 o 
   8   5  10     1978.65     1847.51    104.09 o 
   9   5  10     1005.42      980.20    156.73 o 
  10   5  10      700.10      642.01     86.04 o 
  11   5  10       66.22       -5.97    111.48 o 
 -13   6  10     2219.90     2329.52    131.28 o 
 -12   6  10     1183.43     1103.80     92.41 o 
 -11   6  10      767.80      973.03     94.99 o 
 -10   6  10       14.21        6.95     52.85 o 
  -9   6  10      199.26      207.11     57.51 o 
  -8   6  10       10.85       76.73     61.72 o 
  -7   6  10       97.67       37.49     61.72 o 
  -6   6  10        6.09        6.65     41.09 o 
  -5   6  10    11907.21    11651.30    344.99 o 
  -4   6  10      527.22      459.59     48.32 o 
  -3   6  10     4038.15     4210.88    170.50 o 
  -2   6  10        2.84      -18.02     18.02 o 
  -1   6  10        1.12        6.87     48.23 o 
   0   6  10     1747.65     1611.03    107.26 o 
   1   6  10     1754.86     1966.42     76.27 o 
   2   6  10       18.18       41.24     25.80 o 
   3   6  10     6913.87     6978.68    232.64 o 
   4   6  10     1354.40     1318.21     77.78 o 
   5   6  10     1733.39     1921.42     99.23 o 
   6   6  10     2094.97     1899.49    114.26 o 
   7   6  10      264.86      195.93     58.96 o 
   8   6  10        0.49      -59.54     59.54 o 
   9   6  10     1422.21     1490.52    112.67 o 
  10   6  10        8.31        6.26    104.42 o 
  11   6  10      418.02      487.96     89.92 o 
 -12   7  10      219.30      257.20     83.67 o 
 -11   7  10      957.76     1048.05    104.91 o 
 -10   7  10      377.45      411.59    117.09 o 
  -9   7  10      911.77      764.44     83.57 o 
  -8   7  10      357.37      400.99     67.08 o 
  -7   7  10     1046.91     1104.17     86.46 o 
  -6   7  10      599.46      538.57    113.01 o 
  -5   7  10     1093.44     1095.63    162.10 o 
  -4   7  10     1702.91     1597.11    100.69 o 
  -3   7  10     1485.06     1521.14     78.47 o 
  -2   7  10       14.40       17.96     40.00 o 
  -1   7  10     1352.49     1274.01     98.22 o 
   0   7  10       11.00       -6.23     66.01 o 
   1   7  10     3647.27     3454.34    183.92 o 
   2   7  10      258.06      270.21     40.06 o 
   3   7  10        5.44      -27.43     38.41 o 
   4   7  10      701.99      744.73     59.54 o 
   5   7  10     2788.85     2834.69    131.48 o 
   6   7  10       70.51       28.56    109.84 o 
   7   7  10      889.72      982.43    127.99 o 
   8   7  10      284.00      285.74    116.11 o 
   9   7  10       38.29       10.57     67.02 o 
  10   7  10      724.35      856.15    157.21 o 
 -11   8  10      127.47      127.60     79.96 o 
 -10   8  10       60.87       93.75     72.58 o 
  -9   8  10      131.09      158.03     67.94 o 
  -8   8  10     4109.17     4167.10    239.74 o 
  -7   8  10     1643.84     1693.76    109.25 o 
  -6   8  10      117.74      105.70     56.39 o 
  -5   8  10     1503.35     1517.74    116.92 o 
  -4   8  10       17.83        6.28     47.00 o 
  -3   8  10     2073.85     2116.52    170.44 o 
  -2   8  10     3077.76     3357.43    186.00 o 
  -1   8  10       17.65      -44.27     54.92 o 
   0   8  10      799.40      901.51     85.68 o 
   1   8  10      812.94      810.37     82.82 o 
   2   8  10      171.38      166.11     62.51 o 
   3   8  10        7.42       65.05     64.04 o 
   4   8  10        6.98      -55.68     55.68 o 
   5   8  10      226.49      337.74     70.94 o 
   6   8  10     1797.15     1838.90    512.31 o 
   7   8  10     2315.35     2041.21    329.06 o 
   8   8  10       40.62       53.20     95.17 o 
   9   8  10       14.59      -49.46     94.43 o 
 -10   9  10     1187.78     1109.46    109.03 o 
  -9   9  10      142.66      354.86    178.39 o 
  -8   9  10      229.23      268.79    154.68 o 
  -7   9  10       58.43      -62.78     85.90 o 
  -6   9  10     2205.52     2271.44    588.18 o 
  -5   9  10      900.45      928.04     96.11 o 
  -4   9  10     1588.00     1697.80    226.60 o 
  -3   9  10     1525.63     1467.91    114.94 o 
  -2   9  10     2311.90     2208.40    144.88 o 
  -1   9  10        8.92       66.10    107.39 o 
   0   9  10     1456.93     1355.77    108.68 o 
   1   9  10       49.94       15.76    108.37 o 
   2   9  10      424.36      341.39     74.88 o 
   3   9  10       15.15       27.91     63.29 o 
   4   9  10     2434.89     2611.57    159.31 o 
   5   9  10      633.13      494.58    112.31 o 
   6   9  10        0.68       53.02     82.28 o 
   7   9  10       68.16       92.12     92.47 o 
   8   9  10      787.81      717.63    122.69 o 
  -8  10  10      269.47      384.05    104.12 o 
  -7  10  10      689.14     1024.76    176.35 o 
  -6  10  10      287.92      276.41    144.83 o 
  -5  10  10     1990.03     2020.44    144.16 o 
  -4  10  10     1324.81      993.08    125.12 o 
  -3  10  10     1404.33     1492.72    119.12 o 
  -2  10  10      678.57      740.37     90.57 o 
  -1  10  10     1574.17     1472.10    117.01 o 
   0  10  10     1194.14     1262.39    121.18 o 
   1  10  10     1777.79     1949.17    134.45 o 
   2  10  10      465.15      392.05     76.48 o 
   3  10  10      376.76      339.51     76.48 o 
   4  10  10      627.21      577.65     82.89 o 
   5  10  10      208.41      275.86    106.40 o 
   6  10  10      102.52      -28.24     86.36 o 
  -6  11  10       76.80       16.18     78.71 o 
  -5  11  10        8.98       -0.90    104.43 o 
  -4  11  10       19.88        3.94     73.85 o 
  -3  11  10     1129.10     1060.86    106.58 o 
  -2  11  10     1461.74     1202.63    112.15 o 
  -1  11  10        1.64      154.81    136.95 o 
   0  11  10      109.19      179.98     73.81 o 
   1  11  10     2174.93     2528.07    230.54 o 
   2  11  10      280.86      273.89    112.31 o 
   3  11  10      986.75      849.26    141.87 o 
   4  11  10      233.10      480.79    130.05 o 
 -13   0  11      135.77      203.34    275.86 o 
 -11   0  11     8414.20     8495.35    661.08 o 
  -9   0  11     1878.77     1704.38    126.41 o 
  -7   0  11       23.43       -9.78     50.13 o 
  -5   0  11      199.35      259.42     50.93 o 
  -3   0  11     3837.91     3974.60    208.20 o 
  -1   0  11    10052.84    10146.01    377.69 o 
   1   0  11    18887.70    18347.83    674.99 o 
   3   0  11     2921.80     2927.58    149.06 o 
   5   0  11     7523.05     6821.47    562.56 o 
   7   0  11      380.35      478.55     82.36 o 
   9   0  11      230.95      173.68    116.26 o 
  11   0  11      284.54      160.92     94.58 o 
 -14   1  11       90.79      194.66     74.10 o 
 -13   1  11      856.80      936.83    128.27 o 
 -12   1  11     3273.19     3204.89    145.33 o 
 -11   1  11      521.20      580.38     76.79 o 
 -10   1  11      617.18      690.07     61.65 o 
  -9   1  11     4057.80     4053.77    156.32 o 
  -8   1  11        0.65      -27.00     36.47 o 
  -7   1  11     1072.13     1045.26     72.24 o 
  -6   1  11     6637.20     6408.54    222.97 o 
  -5   1  11     1138.39     1133.43     61.35 o 
  -4   1  11     6460.94     5717.72    208.47 o 
  -3   1  11        9.01       49.76     21.52 o 
  -2   1  11      648.37      836.26     47.73 o 
  -1   1  11    22135.60    21463.63    557.30 o 
   0   1  11      473.91      472.58     26.68 o 
   1   1  11    17837.90    17974.17    511.27 o 
   2   1  11    29188.34    30882.96    872.74 o 
   3   1  11     4656.55     4832.91    163.99 o 
   4   1  11     9287.60     9415.32    313.75 o 
   5   1  11     5009.07     4558.99    177.11 o 
   6   1  11      302.04      308.90     49.37 o 
   7   1  11     9976.13     9893.57    345.40 o 
   8   1  11     1945.44     2001.35    173.49 o 
   9   1  11       25.87       45.68     52.98 o 
  10   1  11     2262.03     2307.54    164.06 o 
  11   1  11      424.91      460.67     94.99 o 
  12   1  11      403.33      321.93     73.11 o 
 -14   2  11      742.79      769.34     89.47 o 
 -13   2  11      857.21      727.27     81.18 o 
 -12   2  11     1066.68     1119.61     84.53 o 
 -11   2  11       42.15      -63.14     63.14 o 
 -10   2  11      414.58      315.04     54.72 o 
  -9   2  11      172.45      255.21     48.23 o 
  -8   2  11      244.89      216.87     56.06 o 
  -7   2  11      124.15      133.74     37.71 o 
  -6   2  11     9004.72     8501.54    288.46 o 
  -5   2  11        1.50       14.59     47.21 o 
  -4   2  11     1130.38     1199.07     84.24 o 
  -3   2  11     3359.77     3114.72    132.56 o 
  -2   2  11     7423.15     7509.71    233.08 o 
  -1   2  11     2400.41     2442.06     74.82 o 
   0   2  11      898.76      834.59     33.74 o 
   1   2  11     1929.88     1900.02     59.51 o 
   2   2  11     1912.16     1897.99     65.61 o 
   3   2  11       85.55       78.19     33.63 o 
   4   2  11      379.80      416.49     40.86 o 
   5   2  11     3485.37     3346.03    149.94 o 
   6   2  11      260.68      305.08     79.35 o 
   7   2  11      122.25      155.19     45.57 o 
   8   2  11     4224.06     4112.78    243.74 o 
   9   2  11       49.48       44.75     56.60 o 
  10   2  11      383.12      312.33     61.73 o 
  11   2  11      179.00      184.94     65.02 o 
  12   2  11      634.31      528.14     80.80 o 
 -14   3  11     1657.07     1610.56    111.39 o 
 -13   3  11      531.77      557.71     78.09 o 
 -12   3  11     3101.49     3092.92    256.54 o 
 -11   3  11      274.64      162.21     57.42 o 
 -10   3  11      250.24      244.62     55.13 o 
  -9   3  11     1226.55     1337.81     78.79 o 
  -8   3  11      215.01      187.66     45.12 o 
  -7   3  11     8267.97     7914.47    273.17 o 
  -6   3  11     1310.62     1150.00    102.46 o 
  -5   3  11     2187.30     2214.31    141.35 o 
  -4   3  11    11894.29    11550.66    344.26 o 
  -3   3  11     6886.62     6565.51    205.47 o 
  -2   3  11     2172.85     2226.00     67.99 o 
  -1   3  11    14888.08    15798.91    412.28 o 
   0   3  11     1041.51     1073.22     38.74 o 
   1   3  11       28.64        9.13     15.29 o 
   2   3  11    14121.60    13156.29    378.52 o 
   3   3  11     2898.62     2943.59     99.53 o 
   4   3  11    14187.94    13464.49    389.80 o 
   5   3  11      785.07      824.05     52.86 o 
   6   3  11      549.71      566.46     66.28 o 
   7   3  11     4181.92     4253.53    172.07 o 
   8   3  11        3.04      -35.20     86.18 o 
   9   3  11      141.01      120.69     54.29 o 
  10   3  11      929.08      955.04     80.06 o 
  11   3  11      542.61      565.21     74.54 o 
  12   3  11       11.45       43.58     68.73 o 
 -14   4  11        5.91       37.79     74.77 o 
 -13   4  11     1169.49     1089.68    105.23 o 
 -12   4  11       38.24      -57.44     59.71 o 
 -11   4  11      147.78      258.07     58.23 o 
 -10   4  11      436.86      407.98     59.97 o 
  -9   4  11     2469.15     2316.61    127.98 o 
  -8   4  11       42.61       35.90     65.70 o 
  -7   4  11      513.07      528.29     50.86 o 
  -6   4  11      875.63      844.40     56.71 o 
  -5   4  11     1319.48     1309.12     66.82 o 
  -4   4  11      657.55      744.07     38.04 o 
  -3   4  11     4590.12     4259.39    128.52 o 
  -2   4  11     2437.35     2358.86     71.72 o 
  -1   4  11     2225.53     2248.56     68.62 o 
   0   4  11      169.41      118.43     17.91 o 
   1   4  11      291.13      319.04     34.98 o 
   2   4  11     1676.05     1626.25     69.86 o 
   3   4  11     3646.20     3643.01    113.71 o 
   4   4  11       69.04       99.84     24.67 o 
   5   4  11     4256.01     4192.71    136.07 o 
   6   4  11       95.05      121.88     39.47 o 
   7   4  11     1245.68     1199.84    110.87 o 
   8   4  11        0.54      -45.21     56.31 o 
   9   4  11       23.25       86.42     52.51 o 
  10   4  11      188.66      172.10     58.78 o 
  11   4  11     1052.38     1003.19    103.96 o 
 -13   5  11        2.11      -24.53     68.92 o 
 -12   5  11     1087.45     1172.57    129.17 o 
 -11   5  11        1.48       -1.64     56.36 o 
 -10   5  11     1683.13     1605.91     93.90 o 
  -9   5  11     3957.75     3837.26    155.72 o 
  -8   5  11        4.26        9.90     45.81 o 
  -7   5  11     4315.75     4179.12    170.70 o 
  -6   5  11     6080.89     5871.84    184.54 o 
  -5   5  11     9506.95     8834.37    267.03 o 
  -4   5  11     1816.81     1656.59     65.84 o 
  -3   5  11       59.26       77.38     17.99 o 
  -2   5  11      205.94      204.91     18.56 o 
  -1   5  11     9173.22     9206.61    299.86 o 
   0   5  11     1472.93     1508.17     68.66 o 
   1   5  11      102.59      118.76     25.82 o 
   2   5  11     2644.40     2754.87    103.14 o 
   3   5  11      445.45      424.88     46.01 o 
   4   5  11      525.67      518.09     35.81 o 
   5   5  11     1378.83     1175.39     68.83 o 
   6   5  11     2073.67     1918.47     90.89 o 
   7   5  11     2012.44     1982.12     96.96 o 
   8   5  11     1228.78     1180.55     92.78 o 
   9   5  11       23.82      108.60     66.92 o 
  10   5  11       14.59       24.88     74.48 o 
  11   5  11      518.68      601.93     92.37 o 
 -12   6  11     1053.01     1209.34     96.11 o 
 -11   6  11      132.91      188.67     64.78 o 
 -10   6  11     1049.41     1136.57     81.79 o 
  -9   6  11     3913.80     4077.21    230.94 o 
  -8   6  11     1515.42     1582.69    118.31 o 
  -7   6  11       14.22       15.43     41.53 o 
  -6   6  11     1604.74     1739.31     91.58 o 
  -5   6  11      361.32      354.81     42.93 o 
  -4   6  11       47.62      117.47     32.77 o 
  -3   6  11     1979.95     2190.98     99.44 o 
  -2   6  11      233.74      248.30     36.70 o 
  -1   6  11     2180.80     2128.43    128.88 o 
   0   6  11       61.10       41.98     23.11 o 
   1   6  11     1060.40     1065.79     59.16 o 
   2   6  11      959.31      922.87     50.19 o 
   3   6  11     2832.96     2784.39    136.51 o 
   4   6  11     1384.16     1481.04     83.38 o 
   5   6  11     2437.77     2465.43    155.49 o 
   6   6  11      107.68      119.83     55.81 o 
   7   6  11      646.27      499.23     70.85 o 
   8   6  11      230.36      266.66     67.87 o 
   9   6  11       11.16       30.43     66.02 o 
  10   6  11      224.41      402.69     84.64 o 
 -12   7  11     2756.18     3049.17    318.82 o 
 -11   7  11      257.62      128.47     78.73 o 
 -10   7  11       92.82      135.51     72.28 o 
  -9   7  11      668.35      678.38     79.16 o 
  -8   7  11     1500.11     1558.98    116.20 o 
  -7   7  11     1707.31     1696.63    124.91 o 
  -6   7  11     2206.18     2269.56    123.11 o 
  -5   7  11     4565.04     4234.92    191.49 o 
  -4   7  11     3666.47     3816.19    159.63 o 
  -3   7  11      305.68      328.98     66.39 o 
  -2   7  11     1784.73     1778.95    119.12 o 
  -1   7  11      954.81      964.42     86.39 o 
   0   7  11      548.89      469.07     68.71 o 
   1   7  11     1584.18     1573.17    112.83 o 
   2   7  11     5662.88     5679.42    226.02 o 
   3   7  11       50.16       36.55     39.81 o 
   4   7  11     1296.48     1448.36     85.50 o 
   5   7  11      557.45      532.57     59.07 o 
   6   7  11      237.29      245.13     61.25 o 
   7   7  11        9.33       89.89     60.34 o 
   8   7  11       89.99      133.90     68.20 o 
   9   7  11       27.49       20.25    139.20 o 
 -11   8  11      528.10      571.29     90.65 o 
 -10   8  11     1799.12     1917.86    129.49 o 
  -9   8  11      202.03      148.03    137.88 o 
  -8   8  11        0.04       69.12     61.15 o 
  -7   8  11      156.98      104.23     59.44 o 
  -6   8  11      360.89      405.33     62.84 o 
  -5   8  11       24.77      -14.21     48.63 o 
  -4   8  11      128.50      168.38     67.48 o 
  -3   8  11      647.87      631.55     82.17 o 
  -2   8  11      820.97      810.72    131.03 o 
  -1   8  11      556.40      498.18     73.81 o 
   0   8  11     1251.39      980.46     93.32 o 
   1   8  11     1936.74     2018.42    133.01 o 
   2   8  11       84.34       97.37     61.43 o 
   3   8  11      604.92      543.12     75.24 o 
   4   8  11      443.72      424.57    166.50 o 
   5   8  11       49.59      129.06     68.27 o 
   6   8  11      547.23      561.02    101.67 o 
   7   8  11      764.47      634.56    107.96 o 
   8   8  11      206.41      130.49     94.24 o 
  -9   9  11     1054.22     1241.71    139.90 o 
  -8   9  11      642.08      536.66    111.52 o 
  -7   9  11       72.07      -85.17     85.17 o 
  -6   9  11      105.45       51.23    102.46 o 
  -5   9  11      726.18      740.25     92.65 o 
  -4   9  11     3267.93     3420.49    197.85 o 
  -3   9  11     2212.40     2164.70    189.16 o 
  -2   9  11      584.75      759.01     86.39 o 
  -1   9  11     1375.01     1736.96    155.66 o 
   0   9  11      848.59      923.87    161.58 o 
   1   9  11       17.75       30.15     69.95 o 
   2   9  11       41.55      109.82     72.91 o 
   3   9  11     2529.33     2195.43    195.07 o 
   4   9  11       82.71       32.47     69.50 o 
   5   9  11      634.37      679.62     88.40 o 
   6   9  11      272.35      302.10     93.19 o 
   7   9  11     1356.89     1276.97    143.44 o 
  -8  10  11      483.48      186.96    107.10 o 
  -7  10  11      460.25      606.89    133.99 o 
  -6  10  11       90.43       52.48     75.93 o 
  -5  10  11      338.17      388.47     84.29 o 
  -4  10  11       51.65       38.48    124.14 o 
  -3  10  11        6.85       -5.01     66.70 o 
  -2  10  11      167.70      242.89    111.33 o 
  -1  10  11      257.33      145.45     71.75 o 
   0  10  11       92.31       87.96     68.97 o 
   1  10  11     1875.00     1691.92    126.09 o 
   2  10  11      978.76     1058.27    110.34 o 
   3  10  11       34.28      125.92     72.90 o 
   4  10  11      176.40      192.39     78.49 o 
   5  10  11      619.16      453.20    118.23 o 
   6  10  11      655.00      599.81    118.23 o 
  -5  11  11      479.46      468.96     93.32 o 
  -4  11  11     1729.08     1964.72    183.25 o 
  -3  11  11       92.12       14.61     75.93 o 
  -2  11  11      173.64      185.55     79.27 o 
  -1  11  11      309.10      340.72     82.17 o 
   0  11  11      201.10      100.84     74.45 o 
   1  11  11      458.92      371.83     84.22 o 
   2  11  11      454.87      627.21     92.58 o 
   3  11  11      136.35      -27.59    112.31 o 
 -14   0  12     1232.45     1368.50    146.00 o 
 -12   0  12       66.21      124.33    104.43 o 
 -10   0  12     3369.70     2853.37    177.51 o 
  -8   0  12    13394.12    12871.86    604.76 o 
  -6   0  12    13627.48    12720.56    597.78 o 
  -4   0  12      208.37      129.87    116.26 o 
  -2   0  12    27756.84    27898.53   1250.50 o 
   0   0  12    10314.27    10327.00    473.01 o 
   2   0  12     3172.59     3447.43    172.70 o 
   4   0  12     1711.80     1520.20     96.65 o 
   6   0  12     3872.50     3555.87    211.95 o 
   8   0  12     5487.40     5125.09    285.90 o 
  10   0  12     1253.34     1073.42    123.46 o 
  12   0  12      734.43      811.56    128.31 o 
 -14   1  12     2557.64     2461.33    135.62 o 
 -13   1  12      648.27      815.49    110.15 o 
 -12   1  12        4.13       -6.36     54.40 o 
 -11   1  12      799.49      876.91    101.53 o 
 -10   1  12      771.63      786.04     67.98 o 
  -9   1  12     3594.41     3726.02    185.15 o 
  -8   1  12     1023.37     1083.72     68.66 o 
  -7   1  12     4798.43     4924.51    182.37 o 
  -6   1  12      363.71      282.96     50.57 o 
  -5   1  12      543.99      459.32     41.86 o 
  -4   1  12      708.10      620.75     69.41 o 
  -3   1  12      422.30      328.81     41.52 o 
  -2   1  12    13070.95    12830.07    368.16 o 
  -1   1  12      554.09      520.59     30.87 o 
   0   1  12     2546.81     2699.03     88.00 o 
   1   1  12     8230.72     8653.85    251.84 o 
   2   1  12      797.30      759.76     38.43 o 
   3   1  12      585.42      649.25     44.93 o 
   4   1  12       50.14       56.56     33.93 o 
   5   1  12     5048.31     4744.83    223.26 o 
   6   1  12     1532.96     1434.84     92.15 o 
   7   1  12       36.42       79.32     58.02 o 
   8   1  12      579.50      461.32     59.58 o 
   9   1  12      128.07      252.72     60.43 o 
  10   1  12     1151.14     1043.99     87.09 o 
  11   1  12        0.43      -26.38     78.21 o 
  12   1  12      632.77      665.13     84.47 o 
 -14   2  12       47.66       84.63     70.34 o 
 -13   2  12      336.78      308.58     71.01 o 
 -12   2  12     1090.29     1097.55     86.52 o 
 -11   2  12     2135.94     1940.55    103.99 o 
 -10   2  12      122.74      149.04     50.87 o 
  -9   2  12     5762.66     5433.88    200.24 o 
  -8   2  12      113.01      153.97     51.84 o 
  -7   2  12     6579.07     6166.34    220.25 o 
  -6   2  12      718.54      712.09     71.32 o 
  -5   2  12    20757.36    19796.21    644.51 o 
  -4   2  12      864.31      915.94     56.00 o 
  -3   2  12    15925.50    16758.63    561.99 o 
  -2   2  12      160.78      225.73     36.13 o 
  -1   2  12      127.44       68.71     19.42 o 
   0   2  12    13146.77    13676.44    390.69 o 
   1   2  12     2820.89     2863.01     90.81 o 
   2   2  12      538.08      525.20     31.47 o 
   3   2  12     8371.37     7587.39    226.92 o 
   4   2  12      870.52      813.43     52.91 o 
   5   2  12     1577.42     1693.47     94.24 o 
   6   2  12     1704.67     1614.30     88.91 o 
   7   2  12       24.26       47.44     45.33 o 
   8   2  12     3163.48     3116.79    200.22 o 
   9   2  12     4648.54     4752.16    195.96 o 
  10   2  12        1.43       23.99     58.30 o 
  11   2  12     1578.45     1649.77    108.12 o 
  12   2  12       20.12       23.15     68.96 o 
 -14   3  12       54.87      159.07     92.72 o 
 -13   3  12        9.16       -3.18     63.76 o 
 -12   3  12      144.60      188.55     77.36 o 
 -11   3  12     1993.94     2040.22    108.15 o 
 -10   3  12      507.44      427.71     60.30 o 
  -9   3  12     5206.56     5161.26    199.09 o 
  -8   3  12        1.03       21.23     41.50 o 
  -7   3  12     5425.20     5205.25    192.06 o 
  -6   3  12      794.18      762.25     55.12 o 
  -5   3  12     2627.64     2376.27    108.08 o 
  -4   3  12     1250.20     1236.86    105.75 o 
  -3   3  12     1219.27     1142.41     76.91 o 
  -2   3  12     1174.16     1136.16     43.84 o 
  -1   3  12     1385.82     1367.53     49.15 o 
   0   3  12        3.35        5.00     18.95 o 
   1   3  12      934.27      871.78     38.17 o 
   2   3  12      942.78      855.30     42.23 o 
   3   3  12      156.97      145.32     26.89 o 
   4   3  12    11056.79    10991.80    321.37 o 
   5   3  12     5567.92     5285.97    186.34 o 
   6   3  12     1134.74     1172.17    106.08 o 
   7   3  12     1077.16      984.48    120.87 o 
   8   3  12       12.80      -80.20     80.20 o 
   9   3  12     1240.22     1323.24    119.74 o 
  10   3  12      445.27      329.72     66.42 o 
  11   3  12      246.82      220.58     68.51 o 
 -13   4  12      202.95      164.65     71.24 o 
 -12   4  12      206.39      201.72     65.76 o 
 -11   4  12      693.06      658.15     71.67 o 
 -10   4  12       58.46      -19.44     51.19 o 
  -9   4  12      189.90      135.65     50.79 o 
  -8   4  12     9845.86     9655.06    332.14 o 
  -7   4  12      356.74      330.79     47.20 o 
  -6   4  12     7029.48     6488.22    254.83 o 
  -5   4  12        8.94       49.76     27.76 o 
  -4   4  12      736.43      750.05     75.40 o 
  -3   4  12     2797.46     2861.20     85.29 o 
  -2   4  12     3336.46     3222.23    100.39 o 
  -1   4  12      275.84      276.09     21.84 o 
   0   4  12    11385.52    10846.08    283.86 o 
   1   4  12     1351.04     1296.23     57.13 o 
   2   4  12       70.78       80.01     19.61 o 
   3   4  12       25.38       51.47     24.06 o 
   4   4  12      630.12      656.51     37.81 o 
   5   4  12     1522.90     1579.72     73.93 o 
   6   4  12    14936.44    14349.63    740.62 o 
   7   4  12      164.00      114.46     46.79 o 
   8   4  12      995.14     1019.41    110.92 o 
   9   4  12      698.90      767.89     71.02 o 
  10   4  12        8.75       18.02     84.93 o 
  11   4  12      193.91      280.44     83.15 o 
 -13   5  12        3.66       37.07     71.35 o 
 -12   5  12     1832.48     1869.95    111.88 o 
 -11   5  12      360.13      427.32     67.58 o 
 -10   5  12     1365.38     1488.19     91.29 o 
  -9   5  12      124.34      170.07     77.75 o 
  -8   5  12        2.66       26.74     54.61 o 
  -7   5  12      114.60       87.48     46.36 o 
  -6   5  12    12018.11    11810.60    397.58 o 
  -5   5  12      418.22      419.06     35.59 o 
  -4   5  12     1748.42     1733.30     86.80 o 
  -3   5  12     1666.82     1689.99     69.86 o 
  -2   5  12    11266.78    11380.19    326.08 o 
  -1   5  12        1.43        8.22     39.63 o 
   0   5  12      234.02      277.57     38.40 o 
   1   5  12     1688.85     1642.40     70.14 o 
   2   5  12    15679.18    15827.45    589.61 o 
   3   5  12      922.15      927.09     68.04 o 
   4   5  12      406.80      405.46     41.94 o 
   5   5  12       40.64       20.40     30.49 o 
   6   5  12      573.68      598.50     68.37 o 
   7   5  12      294.74      172.89    153.61 o 
   8   5  12     1446.87     1387.27    104.54 o 
   9   5  12       28.22      -66.02     66.02 o 
  10   5  12       10.28       25.87     71.80 o 
  11   5  12        0.06       78.01     79.80 o 
 -12   6  12      249.23       41.41     77.57 o 
 -11   6  12      592.85      730.41    119.45 o 
 -10   6  12      620.19      638.43     68.70 o 
  -9   6  12     1314.99     1499.47     91.14 o 
  -8   6  12      287.93      316.57     55.50 o 
  -7   6  12      655.02      689.62     60.30 o 
  -6   6  12       14.09       24.23     40.61 o 
  -5   6  12     5852.98     5807.12    379.04 o 
  -4   6  12      447.81      462.44     40.26 o 
  -3   6  12     7157.77     6756.15    360.91 o 
  -2   6  12     1243.91     1195.01     52.39 o 
  -1   6  12      755.67      840.19     80.81 o 
   0   6  12      412.97      385.53     37.92 o 
   1   6  12     3423.33     3474.47    124.86 o 
   2   6  12     2451.88     2324.53    147.37 o 
   3   6  12     3678.47     3584.17    154.29 o 
   4   6  12      810.88      799.22     62.05 o 
   5   6  12       40.92      133.02     47.23 o 
   6   6  12     1415.94     1425.21    145.70 o 
   7   6  12       75.12       61.73     60.69 o 
   8   6  12      480.05      479.13     85.99 o 
   9   6  12     2177.18     1939.04    198.34 o 
  10   6  12       27.53        4.50     83.47 o 
 -12   7  12        0.42      199.01    226.60 o 
 -11   7  12      292.74      211.66     79.00 o 
 -10   7  12      179.16      173.05     71.30 o 
  -9   7  12     1411.84     1429.96    111.79 o 
  -8   7  12       14.37       31.05     56.85 o 
  -7   7  12       96.47      168.29     57.86 o 
  -6   7  12      176.78      171.34     77.58 o 
  -5   7  12     4220.05     4077.45    331.93 o 
  -4   7  12      101.67      186.50     39.02 o 
  -3   7  12     5176.23     5159.76    206.55 o 
  -2   7  12      146.04      148.85     64.05 o 
  -1   7  12      763.35      866.03     87.07 o 
   0   7  12      161.53      164.91     62.83 o 
   1   7  12     6001.68     5688.80    286.32 o 
   2   7  12     1967.51     2005.94     99.14 o 
   3   7  12      271.31      291.95     46.27 o 
   4   7  12      263.66      431.33     54.15 o 
   5   7  12     1506.31     1500.03     91.26 o 
   6   7  12      129.25       57.16     55.78 o 
   7   7  12      532.36      502.91     74.73 o 
   8   7  12      624.20      651.85     88.24 o 
   9   7  12     1087.24     1034.65    163.06 o 
 -10   8  12      359.02      535.61     86.39 o 
  -9   8  12       65.92      -34.89    117.83 o 
  -8   8  12      311.45      377.24     79.67 o 
  -7   8  12     1230.96     1232.89    129.26 o 
  -6   8  12      596.56      724.53     76.31 o 
  -5   8  12      121.04      181.74     71.75 o 
  -4   8  12       68.15      170.31     82.76 o 
  -3   8  12      374.45      391.58     75.08 o 
  -2   8  12     1131.35     1234.69    348.77 o 
  -1   8  12     3472.73     3488.70    197.15 o 
   0   8  12     1986.80     1928.62    133.76 o 
   1   8  12       23.64       12.42     61.43 o 
   2   8  12       27.33       63.51     62.83 o 
   3   8  12        9.20       47.37     67.48 o 
   4   8  12       23.99      185.14     71.66 o 
   5   8  12      249.72      300.54     75.70 o 
   6   8  12      258.28      253.34     92.02 o 
   7   8  12      102.99      198.76    157.64 o 
   8   8  12      584.55      477.72    117.91 o 
  -9   9  12        8.31      -62.87     95.81 o 
  -8   9  12       92.41      146.10    100.13 o 
  -7   9  12       30.48        4.74    202.96 o 
  -6   9  12     1751.25     1873.89    197.04 o 
  -5   9  12      706.93      855.77     96.83 o 
  -4   9  12      272.96      259.37     75.08 o 
  -3   9  12       26.37       24.19     72.91 o 
  -2   9  12      707.74      843.33     96.14 o 
  -1   9  12      148.95      150.18     70.35 o 
   0   9  12      665.67      736.75     88.47 o 
   1   9  12      389.43      465.19     80.03 o 
   2   9  12      698.85      894.05     96.65 o 
   3   9  12      120.50       95.14     72.90 o 
   4   9  12        9.07      -44.75     77.83 o 
   5   9  12      255.39      273.89     79.42 o 
   6   9  12        6.91      -39.67     89.46 o 
   7   9  12      607.96      619.02    120.29 o 
  -7  10  12        5.75     -100.49    100.49 o 
  -6  10  12       40.39       65.63     78.71 o 
  -5  10  12      380.41      524.05     88.40 o 
  -4  10  12      105.49      151.80     75.85 o 
  -3  10  12      206.26      307.60     79.27 o 
  -2  10  12        0.21      -17.17    113.30 o 
  -1  10  12     1355.81     1410.08    119.82 o 
   0  10  12      144.92       59.06     73.06 o 
   1  10  12      113.13       27.53     73.06 o 
   2  10  12      105.72       46.60     78.82 o 
   3  10  12     1902.56     2029.35    146.95 o 
   4  10  12       49.78      -74.88     74.88 o 
   5  10  12      336.53      478.82    120.20 o 
  -5  11  12       28.40       62.53     85.68 o 
  -4  11  12      281.27      466.15    111.33 o 
  -3  11  12       40.65       41.38     79.42 o 
  -2  11  12     2059.63     2033.95    149.78 o 
  -1  11  12      474.97      484.03     91.25 o 
   0  11  12       27.28      -73.49     73.49 o 
   1  11  12       28.10      -72.89     75.47 o 
   2  11  12      511.13      603.39    149.75 o 
 -13   0  13      121.59       37.44     87.12 o 
 -11   0  13     1784.09     1783.24    142.29 o 
  -9   0  13     3397.06     3190.18    223.64 o 
  -7   0  13     8279.26     8188.44    401.25 o 
  -5   0  13     4009.20     3624.00    200.74 o 
  -3   0  13     7242.08     7108.25    331.60 o 
  -1   0  13     3663.38     3678.31    183.18 o 
   1   0  13     5448.24     5148.06    247.29 o 
   3   0  13      172.32      227.39     61.08 o 
   5   0  13    11798.19    11035.22    796.06 o 
   7   0  13     3313.58     2914.12    192.27 o 
   9   0  13      626.49      493.04     97.81 o 
  11   0  13      356.61      332.85    102.78 o 
 -14   1  13        5.40       54.86     74.36 o 
 -13   1  13      141.54       76.60     66.00 o 
 -12   1  13     1819.40     1891.18    109.21 o 
 -11   1  13      797.83      742.58     70.35 o 
 -10   1  13     1646.10     1425.47     87.22 o 
  -9   1  13      451.90      399.58     53.86 o 
  -8   1  13        5.32       37.67     43.00 o 
  -7   1  13    12155.28    11030.67    400.49 o 
  -6   1  13      962.03      872.40     61.00 o 
  -5   1  13      329.25      257.41     82.97 o 
  -4   1  13    24474.11    23291.05   1213.85 o 
  -3   1  13     1217.36     1043.63     51.10 o 
  -2   1  13     7180.40     7333.88    241.13 o 
  -1   1  13    17318.71    16945.08    482.89 o 
   0   1  13       82.38       86.45     23.32 o 
   1   1  13    10070.72     9657.73    280.38 o 
   2   1  13     3318.08     3246.04    117.09 o 
   3   1  13        4.30      -28.85     28.85 o 
   4   1  13     6795.16     7025.86    336.38 o 
   5   1  13       26.54       33.89     43.06 o 
   6   1  13      636.77      654.74    112.06 o 
   7   1  13     3355.40     3129.55    141.13 o 
   8   1  13      242.57      180.78     70.53 o 
   9   1  13       40.17      122.31     58.16 o 
  10   1  13      608.63      432.10     71.51 o 
  11   1  13     1215.13     1101.89    145.27 o 
 -14   2  13       15.06       77.47     75.44 o 
 -13   2  13      511.04      532.83     78.82 o 
 -12   2  13      239.59      354.09     68.40 o 
 -11   2  13      122.74      206.78     57.68 o 
 -10   2  13     3366.98     3259.29    183.16 o 
  -9   2  13     1084.13     1037.18     70.69 o 
  -8   2  13      375.97      402.93     56.60 o 
  -7   2  13      787.25      725.82     57.18 o 
  -6   2  13      321.73      272.89     39.48 o 
  -5   2  13     1128.66     1137.53    108.47 o 
  -4   2  13     5693.70     5157.81    311.14 o 
  -3   2  13     2909.65     3013.79    108.67 o 
  -2   2  13     7950.59     7418.01    217.77 o 
  -1   2  13       71.67        2.91     22.75 o 
   0   2  13      594.27      508.17     31.57 o 
   1   2  13       18.06       15.87     23.42 o 
   2   2  13     3907.87     4041.35    125.49 o 
   3   2  13      547.36      533.46     49.71 o 
   4   2  13     7451.83     6779.54    234.03 o 
   5   2  13      114.12      132.27     40.14 o 
   6   2  13     2474.62     2486.28    141.23 o 
   7   2  13     2281.09     2149.75    110.25 o 
   8   2  13       59.13       92.04     73.95 o 
   9   2  13       31.72      -29.19     56.34 o 
  10   2  13       32.60      -13.35     60.18 o 
  11   2  13      622.30      668.69     81.08 o 
 -14   3  13       16.29       93.01     76.69 o 
 -13   3  13        5.96      -18.47     99.54 o 
 -12   3  13     1345.88     1465.23     99.83 o 
 -11   3  13      263.39      162.53     60.71 o 
 -10   3  13       62.71       15.58     50.03 o 
  -9   3  13     5458.22     5132.47    194.46 o 
  -8   3  13     1509.42     1360.17     79.71 o 
  -7   3  13      272.51      277.62     45.40 o 
  -6   3  13        9.60       34.12     37.95 o 
  -5   3  13     7120.41     6436.48    229.60 o 
  -4   3  13    17053.29    14756.18   1072.95 o 
  -3   3  13      369.05      428.74     28.96 o 
  -2   3  13     3376.11     3163.54     93.10 o 
  -1   3  13    10471.45    10580.10    281.86 o 
   0   3  13       35.59        0.29     24.21 o 
   1   3  13     7447.24     7343.40    215.76 o 
   2   3  13     4263.89     4104.49    178.89 o 
   3   3  13     1407.14     1362.55     58.53 o 
   4   3  13      106.62      155.97     32.54 o 
   5   3  13     2223.12     2319.08    100.83 o 
   6   3  13       66.35       33.46     44.53 o 
   7   3  13      873.51      694.57     64.50 o 
   8   3  13       18.02      -19.52     51.08 o 
   9   3  13     2534.35     2519.54    128.16 o 
  10   3  13      291.79      337.89     68.80 o 
  11   3  13      210.84      165.14     66.86 o 
 -13   4  13       85.06       71.23     69.02 o 
 -12   4  13     1244.09     1168.91     90.90 o 
 -11   4  13      728.56      643.73     73.60 o 
 -10   4  13       49.55      -50.05     50.05 o 
  -9   4  13      387.91      499.48     60.28 o 
  -8   4  13      879.64      805.82     64.87 o 
  -7   4  13       86.46      112.52     43.82 o 
  -6   4  13      154.43      117.29     48.34 o 
  -5   4  13      220.83      184.05     39.40 o 
  -4   4  13      662.66      720.88     40.02 o 
  -3   4  13      917.26      994.22     48.63 o 
  -2   4  13      686.47      646.23     31.94 o 
  -1   4  13     1869.56     1787.11     60.51 o 
   0   4  13     3085.00     2844.48     89.93 o 
   1   4  13     5118.66     4858.79    163.03 o 
   2   4  13      779.08      798.11     39.21 o 
   3   4  13     1177.32     1214.91     51.97 o 
   4   4  13      331.46      349.34     41.00 o 
   5   4  13      185.01      265.26     40.56 o 
   6   4  13      336.39      339.71     83.05 o 
   7   4  13        6.22      -68.26     68.26 o 
   8   4  13      206.67      143.34     51.78 o 
   9   4  13     2076.93     2009.89    131.78 o 
  10   4  13      111.76       49.87     74.18 o 
  11   4  13      117.20      -57.71     81.87 o 
 -13   5  13       69.22       75.97     69.44 o 
 -12   5  13      101.62      155.04     66.61 o 
 -11   5  13     2057.07     1886.36    116.70 o 
 -10   5  13      860.35      959.09     77.78 o 
  -9   5  13      160.44      306.19     56.05 o 
  -8   5  13      944.56      839.61     95.28 o 
  -7   5  13     1620.93     1572.59     86.28 o 
  -6   5  13     1847.20     1729.66    157.85 o 
  -5   5  13      290.79      274.64     61.01 o 
  -4   5  13     2868.52     2843.29     93.83 o 
  -3   5  13     3039.07     3201.81    115.33 o 
  -2   5  13      544.83      535.36     34.66 o 
  -1   5  13     7810.51     8036.03    235.13 o 
   0   5  13     1511.57     1449.54     74.88 o 
   1   5  13     6071.52     5879.22    199.77 o 
   2   5  13      716.97      814.66     58.42 o 
   3   5  13     1047.27     1068.26    125.00 o 
   4   5  13     2987.01     2984.19    135.01 o 
   5   5  13     1962.74     1849.83    102.74 o 
   6   5  13       11.46       47.66     54.44 o 
   7   5  13     1284.35     1180.90     95.24 o 
   8   5  13      414.40      229.54     80.12 o 
   9   5  13      317.14      398.19     78.59 o 
  10   5  13      782.38      732.27    152.97 o 
 -12   6  13        1.58       24.64     73.22 o 
 -11   6  13      129.17       83.93     79.69 o 
 -10   6  13       75.69       57.57     56.62 o 
  -9   6  13     1722.91     1713.40     97.45 o 
  -8   6  13     1465.83     1394.35     89.67 o 
  -7   6  13     1470.47     1420.42     91.58 o 
  -6   6  13      318.58      258.58     67.56 o 
  -5   6  13     2590.10     2309.03    104.66 o 
  -4   6  13      780.33      765.54     44.47 o 
  -3   6  13     3309.56     3375.02    119.23 o 
  -2   6  13     2274.10     2394.67     89.51 o 
  -1   6  13       15.54        8.91     27.18 o 
   0   6  13      205.29      226.52     45.96 o 
   1   6  13      594.41      636.88     62.34 o 
   2   6  13     1254.41     1222.06     73.05 o 
   3   6  13     3526.35     3438.43    149.39 o 
   4   6  13     1210.85     1302.90     79.93 o 
   5   6  13      460.55      523.68     58.52 o 
   6   6  13     1412.15     1548.96    157.64 o 
   7   6  13      163.90       76.38     62.07 o 
   8   6  13     1347.26     1395.03    109.30 o 
   9   6  13     1444.41     1434.34    116.11 o 
 -11   7  13      141.72      168.72     73.35 o 
 -10   7  13      574.87      619.03     81.11 o 
  -9   7  13      286.60      238.72     90.96 o 
  -8   7  13     3181.59     2878.37    358.65 o 
  -7   7  13     2132.13     1969.95    115.64 o 
  -6   7  13      679.19      627.54     69.91 o 
  -5   7  13      380.06      311.60     54.19 o 
  -4   7  13     4013.23     4010.77    166.98 o 
  -3   7  13      547.29      528.42     78.03 o 
  -2   7  13     1107.65     1115.09     97.50 o 
  -1   7  13     1232.55     1143.17    138.92 o 
   0   7  13      221.13      144.98     62.65 o 
   1   7  13       20.66        6.65     60.88 o 
   2   7  13       10.54       -9.49     60.31 o 
   3   7  13       22.77       96.51     62.65 o 
   4   7  13     4318.18     4532.35    190.68 o 
   5   7  13     2133.80     2225.15    115.03 o 
   6   7  13      149.14      187.23     67.05 o 
   7   7  13      806.69      816.24    162.20 o 
   8   7  13      150.72      227.27     91.19 o 
   9   7  13      260.71      291.57    164.53 o 
 -10   8  13      155.90      136.22     76.02 o 
  -9   8  13      222.91      301.89     73.95 o 
  -8   8  13        3.05       47.29    106.40 o 
  -7   8  13     1545.52     1841.74    307.39 o 
  -6   8  13       45.87       86.70    100.49 o 
  -5   8  13     2487.84     2603.18    268.96 o 
  -4   8  13      387.48      323.27     73.14 o 
  -3   8  13       22.28       25.25     63.38 o 
  -2   8  13       37.02       69.75     65.64 o 
  -1   8  13      138.78      217.38     87.68 o 
   0   8  13      164.98      149.99    105.42 o 
   1   8  13      991.85     1190.86    188.18 o 
   2   8  13     3283.85     2939.07    173.46 o 
   3   8  13        3.96       -5.19     65.91 o 
   4   8  13       11.01       42.85    100.49 o 
   5   8  13      508.69      480.95     84.68 o 
   6   8  13     1241.52     1039.54    127.70 o 
   7   8  13      422.60      432.26    108.54 o 
   8   8  13      523.39      429.87    154.68 o 
  -9   9  13       15.00      111.12    115.27 o 
  -8   9  13      292.44      326.01    109.30 o 
  -7   9  13     1799.89     2252.21    224.63 o 
  -6   9  13      342.17      350.62    107.39 o 
  -5   9  13      308.99      242.12     77.69 o 
  -4   9  13        5.08      -14.66     70.90 o 
  -3   9  13       12.10       16.40     66.84 o 
  -2   9  13      154.09       16.25     67.89 o 
  -1   9  13     2171.94     2243.53    150.40 o 
   0   9  13        7.91      -26.17     64.78 o 
   1   9  13     1369.80     1250.20    112.15 o 
   2   9  13     2539.89     2483.43    160.21 o 
   3   9  13       51.49      -12.33     67.56 o 
   4   9  13       14.16       66.28    187.19 o 
   5   9  13       17.73       57.23     74.45 o 
   6   9  13      227.84      192.22     96.07 o 
  -7  10  13      805.34      881.89    120.20 o 
  -6  10  13      835.80      935.25    112.10 o 
  -5  10  13       56.43       64.00     80.11 o 
  -4  10  13       16.80       -9.60    148.77 o 
  -3  10  13      589.28      548.43     90.53 o 
  -2  10  13     1721.67     1810.27    137.92 o 
  -1  10  13        6.74      140.44     78.49 o 
   0  10  13      171.06      153.28     82.76 o 
   1  10  13      286.43      172.24     77.88 o 
   2  10  13        6.39        1.16     75.70 o 
   3  10  13        1.61       17.17     75.70 o 
   4  10  13      194.19      384.95     87.81 o 
  -4  11  13      372.75      534.13    133.99 o 
  -3  11  13     2092.25     2021.56    153.26 o 
  -2  11  13       10.42        8.09     79.38 o 
  -1  11  13        2.34       -2.31     80.03 o 
   0  11  13      583.87      446.20     89.14 o 
   1  11  13        6.34      114.29    131.03 o 
 -14   0  14     2286.71     2278.30    303.45 o 
 -12   0  14      664.28      620.17    103.78 o 
 -10   0  14     3253.93     2881.48    187.94 o 
  -8   0  14     8559.35     7534.90    883.74 o 
  -6   0  14     1282.32     1119.41     95.48 o 
  -4   0  14       42.05       13.97     45.69 o 
  -2   0  14     1322.79     1584.47    155.66 o 
   0   0  14    28031.48    25983.57   1168.98 o 
   2   0  14      416.35      352.93     51.33 o 
   4   0  14       63.52       85.92     45.92 o 
   6   0  14    10999.60    10567.26    522.88 o 
   8   0  14     5063.70     4535.58    266.99 o 
  10   0  14      817.37      686.36    113.62 o 
 -14   1  14      133.84      197.29     78.82 o 
 -13   1  14      153.11      155.58     69.06 o 
 -12   1  14     2540.83     2550.54    129.83 o 
 -11   1  14       85.66       -1.09     66.87 o 
 -10   1  14      861.71      729.15     67.28 o 
  -9   1  14     1472.54     1408.71     83.51 o 
  -8   1  14     1649.91     1594.09     87.05 o 
  -7   1  14        1.68       13.41     40.40 o 
  -6   1  14      932.11      777.32     57.58 o 
  -5   1  14     6083.15     5921.30    301.19 o 
  -4   1  14     4041.39     3306.16    282.42 o 
  -3   1  14     5077.19     5030.64    170.39 o 
  -2   1  14      168.96      159.97     29.39 o 
  -1   1  14    13121.54    13681.27    440.63 o 
   0   1  14       34.32      -11.23     27.91 o 
   1   1  14     1168.92     1200.58     71.67 o 
   2   1  14    17079.77    17472.46    560.82 o 
   3   1  14      376.37      445.58     40.04 o 
   4   1  14       15.26       27.02     38.08 o 
   5   1  14     2373.90     2130.25    116.94 o 
   6   1  14       19.30      -13.22     55.29 o 
   7   1  14     1381.22     1330.13     97.55 o 
   8   1  14       19.27       91.86     57.52 o 
   9   1  14       70.63       99.78     60.34 o 
  10   1  14      230.10      165.61     68.36 o 
  11   1  14       71.57      -29.67     67.70 o 
 -14   2  14       46.22      -40.57     71.85 o 
 -13   2  14     1869.09     1912.76    170.93 o 
 -12   2  14        8.23       20.79     67.12 o 
 -11   2  14     6249.15     6098.71    231.68 o 
 -10   2  14      279.70      175.36     75.65 o 
  -9   2  14       16.77       62.82     52.62 o 
  -8   2  14       89.53      121.04     46.72 o 
  -7   2  14       39.53       86.53     55.74 o 
  -6   2  14      407.40      444.70     47.06 o 
  -5   2  14     5573.58     5194.94    219.85 o 
  -4   2  14      634.05      551.83     52.97 o 
  -3   2  14     7610.27     7389.96    244.53 o 
  -2   2  14     1081.44     1004.39     44.33 o 
  -1   2  14      444.04      401.21     29.42 o 
   0   2  14    13771.54    15185.28    434.93 o 
   1   2  14     1519.47     1565.48     67.28 o 
   2   2  14        1.47        5.97     28.96 o 
   3   2  14    21991.33    22165.42    707.86 o 
   4   2  14     1231.96     1250.93     70.11 o 
   5   2  14     7732.92     7602.28    263.12 o 
   6   2  14      541.42      538.29     67.69 o 
   7   2  14      462.71      479.08     61.79 o 
   8   2  14       85.16       20.94     55.90 o 
   9   2  14       22.78       17.28     63.27 o 
  10   2  14        1.21      -32.39     63.37 o 
  11   2  14      873.67      724.99    144.16 o 
 -13   3  14       54.56      101.97     69.82 o 
 -12   3  14      651.76      625.49     75.03 o 
 -11   3  14       45.55      -15.65     57.38 o 
 -10   3  14       16.39       23.77     49.00 o 
  -9   3  14     2678.26     2580.72    120.42 o 
  -8   3  14      645.96      528.18     59.16 o 
  -7   3  14     1320.88     1213.38    134.24 o 
  -6   3  14     5851.63     5327.02    198.73 o 
  -5   3  14     1586.54     1383.51    151.66 o 
  -4   3  14     1385.35     1475.80    126.78 o 
  -3   3  14     3634.53     3554.04    112.12 o 
  -2   3  14      947.68      888.51     41.68 o 
  -1   3  14     7055.63     6515.36    193.23 o 
   0   3  14     2514.05     2414.89     81.05 o 
   1   3  14       42.54       28.75     21.73 o 
   2   3  14      827.69      861.75     41.55 o 
   3   3  14       41.65       21.32     31.17 o 
   4   3  14     2493.81     2474.35    104.11 o 
   5   3  14     2123.95     2152.55    113.48 o 
   6   3  14      149.40      193.03     48.53 o 
   7   3  14     1567.11     1677.89    113.50 o 
   8   3  14      844.32      815.91    121.16 o 
   9   3  14       86.23      199.64     66.84 o 
  10   3  14       28.00      -67.65     67.65 o 
  11   3  14      286.89      219.02    105.50 o 
 -13   4  14       20.59       55.11     71.04 o 
 -12   4  14       14.16       20.65     64.73 o 
 -11   4  14      226.32      177.05     60.97 o 
 -10   4  14     1252.28     1318.99    124.57 o 
  -9   4  14      332.60      434.69     68.60 o 
  -8   4  14     5838.63     5530.48    208.40 o 
  -7   4  14     1985.82     1885.94     96.29 o 
  -6   4  14     1900.42     1817.56     90.02 o 
  -5   4  14     1107.37     1068.59     67.16 o 
  -4   4  14     2056.73     1909.28     87.45 o 
  -3   4  14      508.48      519.21     49.79 o 
  -2   4  14    10468.83    10882.19    286.05 o 
  -1   4  14     5387.03     5463.35    152.47 o 
   0   4  14    17167.59    16916.47    483.89 o 
   1   4  14       35.16       24.24     32.97 o 
   2   4  14     3381.55     3273.46    118.56 o 
   3   4  14       32.76       27.15     33.13 o 
   4   4  14      221.75      164.42     38.97 o 
   5   4  14      124.80       98.66     42.38 o 
   6   4  14     1055.70     1143.66     76.91 o 
   7   4  14     1885.05     1828.80    138.44 o 
   8   4  14     5137.91     5036.46    236.60 o 
   9   4  14       59.62      149.26     76.52 o 
  10   4  14        8.98        0.48     73.52 o 
 -13   5  14       22.30      -38.00     71.83 o 
 -12   5  14      484.09      536.66     77.17 o 
 -11   5  14      306.93      206.03     63.11 o 
 -10   5  14       33.32       20.74     55.62 o 
  -9   5  14     2628.44     2537.99    181.17 o 
  -8   5  14     2799.47     2806.62    230.09 o 
  -7   5  14     1028.01      860.99     66.91 o 
  -6   5  14     5095.23     4642.12    218.14 o 
  -5   5  14      938.81      893.31     53.51 o 
  -4   5  14     1449.22     1452.82     54.46 o 
  -3   5  14     2254.37     2296.26     93.60 o 
  -2   5  14       72.98       65.53     21.71 o 
  -1   5  14       13.64      -14.53     31.94 o 
   0   5  14     1280.27     1440.59     73.09 o 
   1   5  14      723.44      692.45     61.11 o 
   2   5  14      168.89      170.20     42.78 o 
   3   5  14     1895.44     1978.26    101.23 o 
   4   5  14       32.06       -3.11     42.57 o 
   5   5  14       78.36       74.86     46.96 o 
   6   5  14      618.54      571.67     77.09 o 
   7   5  14       13.35       40.11     62.24 o 
   8   5  14       70.39      193.60     71.34 o 
   9   5  14        0.20      -69.91     69.91 o 
  10   5  14       85.33       81.82     80.90 o 
 -12   6  14        9.15       60.90     73.05 o 
 -11   6  14     1966.78     2138.16    134.10 o 
 -10   6  14       96.24       63.97     84.28 o 
  -9   6  14      289.89      239.09     63.43 o 
  -8   6  14       20.29       35.85     51.71 o 
  -7   6  14       25.22       24.69     46.39 o 
  -6   6  14      471.52      531.05    101.94 o 
  -5   6  14     2016.43     1817.45     88.01 o 
  -4   6  14     5777.98     5721.70    194.25 o 
  -3   6  14     2179.49     2125.53     83.63 o 
  -2   6  14       69.70       96.60     24.22 o 
  -1   6  14      177.74      134.48     49.58 o 
   0   6  14      155.29      109.78     47.24 o 
   1   6  14      242.71      189.67     65.61 o 
   2   6  14     1728.91     1723.38     91.60 o 
   3   6  14     3075.53     2995.91    137.05 o 
   4   6  14      442.87      406.63     54.69 o 
   5   6  14      741.18      773.60     68.15 o 
   6   6  14       49.25       -2.68     60.59 o 
   7   6  14       25.20       60.50     63.40 o 
   8   6  14       15.75     -123.81    123.81 o 
   9   6  14      108.32      261.70     80.95 o 
 -11   7  14       70.52        2.72     74.88 o 
 -10   7  14      408.78      403.02     78.25 o 
  -9   7  14     1817.42     2025.67    125.01 o 
  -8   7  14      689.80      713.46    146.80 o 
  -7   7  14     1539.12     1397.57     95.92 o 
  -6   7  14       79.38       28.77     73.10 o 
  -5   7  14     1391.41     1197.51     77.58 o 
  -4   7  14      896.56     1043.52     98.22 o 
  -3   7  14       26.52       80.14     65.31 o 
  -2   7  14     1085.47     1092.38     99.61 o 
  -1   7  14     3946.68     4169.59    222.92 o 
   0   7  14        8.54       76.64     64.78 o 
   1   7  14      386.31      262.22     72.29 o 
   2   7  14      978.12      848.30    122.17 o 
   3   7  14       91.66       59.46     66.84 o 
   4   7  14     1316.56     1323.10    112.15 o 
   5   7  14      940.30      772.66     95.43 o 
   6   7  14       75.66       63.05    100.49 o 
   7   7  14        3.98      -66.16     88.72 o 
   8   7  14      907.72      949.74    286.70 o 
 -10   8  14        6.04      197.33    103.05 o 
  -9   8  14      263.26      266.96     99.91 o 
  -8   8  14      621.37      514.54    111.26 o 
  -7   8  14       26.08      -42.31     89.73 o 
  -6   8  14      468.81      334.97    120.20 o 
  -5   8  14      222.70      378.96    104.43 o 
  -4   8  14      263.04      484.05     83.56 o 
  -3   8  14      825.69      720.21    123.15 o 
  -2   8  14       20.61      -35.55     63.29 o 
  -1   8  14     2349.13     2234.51    151.13 o 
   0   8  14     3389.20     3506.88    198.54 o 
   1   8  14      143.71      219.95    110.34 o 
   2   8  14      104.87       49.71     67.56 o 
   3   8  14      213.19      217.43     74.53 o 
   4   8  14      179.69      132.41    124.14 o 
   5   8  14        9.92      131.49     74.45 o 
   6   8  14      586.12      512.31    128.08 o 
   7   8  14      277.03      316.98    109.91 o 
  -8   9  14      251.41      174.90    145.81 o 
  -7   9  14      229.07      102.46    110.34 o 
  -6   9  14      350.35      455.73     90.57 o 
  -5   9  14      117.37       11.11     69.62 o 
  -4   9  14      954.35     1145.32    113.55 o 
  -3   9  14      104.10       28.89    119.21 o 
  -2   9  14       51.00       -8.09     92.61 o 
  -1   9  14      118.54       92.74    160.59 o 
   0   9  14        4.29      -64.05     64.05 o 
   1   9  14      420.89      573.84     89.04 o 
   2   9  14     1281.18     1245.27    115.62 o 
   3   9  14      208.76      159.17    140.89 o 
   4   9  14       79.10       80.02     76.87 o 
   5   9  14      462.83      482.08     91.83 o 
   6   9  14       68.87      -64.67    143.84 o 
  -6  10  14        4.90      -41.63     82.89 o 
  -5  10  14      287.36      362.53     91.93 o 
  -4  10  14     1961.61     1926.18    146.99 o 
  -3  10  14      722.06      848.46    105.86 o 
  -2  10  14      374.28      306.53    128.08 o 
  -1  10  14      118.02      167.68     77.32 o 
   0  10  14     1873.89     2196.37    155.35 o 
   1  10  14        0.84      -34.61    103.45 o 
   2  10  14      582.17      518.60    117.24 o 
   3  10  14       18.51      -13.79     76.63 o 
   4  10  14      939.29      867.89    107.28 o 
  -2  11  14      108.06        2.96    111.33 o 
  -1  11  14      210.90      241.38     87.78 o 
 -13   0  15     4352.98     4111.52    537.93 o 
 -11   0  15       22.92      -14.33     82.88 o 
  -9   0  15     5511.61     5057.33    521.18 o 
  -7   0  15     1604.21     1579.85    123.13 o 
  -5   0  15    13559.53    12091.35   1045.32 o 
  -3   0  15      262.67      236.58     44.33 o 
  -1   0  15      970.76      783.58     67.48 o 
   1   0  15     4526.67     4160.54    206.87 o 
   3   0  15    11987.33    11151.96    603.94 o 
   5   0  15     4643.60     4143.06    241.41 o 
   7   0  15      337.35      510.60    168.47 o 
   9   0  15     4032.66     4434.77    428.57 o 
  11   0  15      124.81      -78.93    350.74 o 
 -14   1  15       54.17      110.52     76.65 o 
 -13   1  15       15.22      -28.15     64.89 o 
 -12   1  15      365.48      321.22     68.26 o 
 -11   1  15      217.98      286.62     63.64 o 
 -10   1  15     1388.56     1382.76     88.12 o 
  -9   1  15      842.08      784.24     76.51 o 
  -8   1  15       64.68       11.52     44.52 o 
  -7   1  15     4547.03     4381.49    207.33 o 
  -6   1  15     1740.15     1628.03     85.01 o 
  -5   1  15     4023.96     3576.97    298.06 o 
  -4   1  15     4741.97     4411.39    175.56 o 
  -3   1  15       63.79       60.91     29.08 o 
  -2   1  15     3616.11     3786.23    134.67 o 
  -1   1  15     1806.76     1895.58     79.94 o 
   0   1  15      134.12      104.33     30.84 o 
   1   1  15       63.24       59.33     31.44 o 
   2   1  15     1962.79     1941.96     81.95 o 
   3   1  15      381.31      422.59     40.11 o 
   4   1  15     6086.64     6053.31    240.41 o 
   5   1  15       74.39       59.12     48.86 o 
   6   1  15     5560.63     5107.86    202.99 o 
   7   1  15     1824.22     1533.23    115.19 o 
   8   1  15      685.57      559.87     84.75 o 
   9   1  15     1024.83      987.78     87.60 o 
  10   1  15      391.67      419.73     75.62 o 
  11   1  15      130.17       85.12     81.63 o 
 -14   2  15        3.58       66.16    104.09 o 
 -13   2  15       79.79      170.45     70.01 o 
 -12   2  15      280.63      281.73     65.64 o 
 -11   2  15      500.13      524.52     69.60 o 
 -10   2  15     5258.04     5363.19    207.57 o 
  -9   2  15      349.88      389.48     60.01 o 
  -8   2  15     9106.62     8224.98    327.92 o 
  -7   2  15      438.54      417.45     98.69 o 
  -6   2  15     1115.17     1004.43     66.05 o 
  -5   2  15      620.87      627.29     84.10 o 
  -4   2  15      302.43      243.67     37.29 o 
  -3   2  15     1193.71     1211.01     59.38 o 
  -2   2  15    13489.53    13315.75    430.03 o 
  -1   2  15      132.45      112.84     32.67 o 
   0   2  15     5793.46     5826.05    175.03 o 
   1   2  15       85.08       59.92     32.16 o 
   2   2  15     1589.95     1600.03     71.74 o 
   3   2  15      308.83      328.55     38.34 o 
   4   2  15     2303.22     2134.65    133.58 o 
   5   2  15        4.96      -36.71     49.49 o 
   6   2  15     9065.76     8414.49    407.84 o 
   7   2  15      966.81      864.14    108.64 o 
   8   2  15       37.58       -1.72     57.59 o 
   9   2  15      616.97      590.93     75.97 o 
  10   2  15      534.57      482.98     77.25 o 
  11   2  15        0.18     -133.99    133.99 o 
 -13   3  15     2053.93     1955.65    118.99 o 
 -12   3  15       58.22       12.09     64.44 o 
 -11   3  15      738.10      803.86     92.72 o 
 -10   3  15     3852.08     3746.63    159.37 o 
  -9   3  15       42.48       73.77     61.43 o 
  -8   3  15       18.36      -21.68     59.16 o 
  -7   3  15    10288.54     9558.75    333.21 o 
  -6   3  15       67.31       87.97     41.43 o 
  -5   3  15      271.85      176.37     67.40 o 
  -4   3  15      208.70      177.88     32.65 o 
  -3   3  15       95.73       62.89     30.36 o 
  -2   3  15      695.94      712.20     38.18 o 
  -1   3  15     2619.92     2502.41     84.42 o 
   0   3  15     1061.72     1021.49     46.82 o 
   1   3  15     6244.50     6224.88    186.28 o 
   2   3  15       38.36       37.83     24.57 o 
   3   3  15      422.80      447.20     38.81 o 
   4   3  15      125.93      139.26     52.52 o 
   5   3  15     1212.55     1234.23     71.56 o 
   6   3  15       93.24      128.54     51.42 o 
   7   3  15     2350.11     2180.90    114.72 o 
   8   3  15        5.64      -53.39     53.39 o 
   9   3  15        7.04      -41.05     70.29 o 
  10   3  15     1409.14     1390.43    117.02 o 
 -13   4  15      526.58      464.28     82.83 o 
 -12   4  15        5.07      -42.65     62.15 o 
 -11   4  15      963.14      913.37     94.42 o 
 -10   4  15      511.83      628.23     87.78 o 
  -9   4  15      282.85      247.46     68.78 o 
  -8   4  15       13.73       92.10     48.19 o 
  -7   4  15     6252.49     5760.88    238.99 o 
  -6   4  15     2953.87     2688.47    187.43 o 
  -5   4  15    12135.03    11513.82    551.31 o 
  -4   4  15      471.09      481.32     39.92 o 
  -3   4  15      308.60      310.85     30.21 o 
  -2   4  15      562.82      615.95     57.22 o 
  -1   4  15     1243.68     1199.80     50.46 o 
   0   4  15       17.73       25.83     21.08 o 
   1   4  15     7186.34     7228.00    212.30 o 
   2   4  15     2143.67     1922.11     84.81 o 
   3   4  15    12607.91    11815.67    431.47 o 
   4   4  15      464.74      445.50     46.53 o 
   5   4  15     1080.02     1002.98     63.83 o 
   6   4  15     1546.65     1467.39    111.84 o 
   7   4  15      882.53      869.56    191.02 o 
   8   4  15      160.92      219.95     73.42 o 
   9   4  15      948.14      843.70    130.13 o 
  10   4  15      153.46      252.35     82.36 o 
 -12   5  15      801.68      818.69    124.00 o 
 -11   5  15      368.72      358.36     68.34 o 
 -10   5  15      416.27      534.12     67.42 o 
  -9   5  15        0.87      -21.35     51.90 o 
  -8   5  15       53.41      100.35     56.64 o 
  -7   5  15     3723.49     3665.90    153.04 o 
  -6   5  15      749.14      740.43     87.31 o 
  -5   5  15     1151.96     1110.57     84.35 o 
  -4   5  15     2306.31     2356.60     93.48 o 
  -3   5  15     1249.25     1171.37     59.20 o 
  -2   5  15      159.20      171.19     32.71 o 
  -1   5  15     1211.90     1224.74     58.56 o 
   0   5  15       52.25       61.37     46.84 o 
   1   5  15     1637.25     1513.34     85.24 o 
   2   5  15     5377.29     5439.07    221.19 o 
   3   5  15     2190.91     2199.18    109.98 o 
   4   5  15     1200.20     1126.97     78.15 o 
   5   5  15     1965.69     2257.86    117.89 o 
   6   5  15        8.14      -59.14     59.14 o 
   7   5  15      813.89      957.03     99.07 o 
   8   5  15      397.83      336.20     76.46 o 
   9   5  15        1.36      -46.97     83.06 o 
 -12   6  15      166.14      148.83     76.78 o 
 -11   6  15      994.45      866.43    120.16 o 
 -10   6  15      600.92      612.40     93.72 o 
  -9   6  15     2651.15     2298.61    275.66 o 
  -8   6  15     1149.45     1210.54     90.90 o 
  -7   6  15       58.00      -34.12     50.39 o 
  -6   6  15      370.66      310.01     87.16 o 
  -5   6  15      226.71      215.07     44.64 o 
  -4   6  15      887.08      980.46     64.28 o 
  -3   6  15     3380.81     3413.01    124.40 o 
  -2   6  15     9877.46     9951.20    378.09 o 
  -1   6  15     1437.67     1418.63     79.80 o 
   0   6  15       47.00       69.40     44.69 o 
   1   6  15       25.44       -1.73     39.78 o 
   2   6  15      949.67      918.98    103.75 o 
   3   6  15     2670.45     2703.96    128.01 o 
   4   6  15      277.10      356.05     55.10 o 
   5   6  15     2112.81     2181.96    125.70 o 
   6   6  15     2837.10     2672.04    163.97 o 
   7   6  15        2.00        1.17     64.21 o 
   8   6  15      165.65      295.57     78.05 o 
   9   6  15        7.31       52.62     83.93 o 
 -11   7  15      383.39      488.71     85.41 o 
 -10   7  15      893.66      770.22     89.04 o 
  -9   7  15       72.59       98.84     64.86 o 
  -8   7  15      403.35      507.53    107.09 o 
  -7   7  15        9.29       28.13     55.61 o 
  -6   7  15      626.66      533.99    120.20 o 
  -5   7  15       40.45      -19.77     67.48 o 
  -4   7  15     2349.93     2449.27    155.31 o 
  -3   7  15      319.79      183.92     69.62 o 
  -2   7  15      604.44      559.30     80.67 o 
  -1   7  15     2849.29     2861.17    170.57 o 
   0   7  15     2706.32     2951.34    227.59 o 
   1   7  15     1932.67     1693.02    126.09 o 
   2   7  15      130.92      213.32     71.50 o 
   3   7  15     2082.42     1920.85    136.52 o 
   4   7  15      387.54      282.28     79.09 o 
   5   7  15      201.85      160.59     73.85 o 
   6   7  15       18.11        5.91    102.46 o 
   7   7  15      377.04      402.76    165.52 o 
   8   7  15      190.23       67.99    184.24 o 
 -10   8  15      183.32      317.05    182.27 o 
  -9   8  15       16.25       81.02    178.32 o 
  -8   8  15      901.12      903.17    340.89 o 
  -7   8  15        9.31      -21.67    108.37 o 
  -6   8  15     1569.15     1750.77    138.63 o 
  -5   8  15      331.15      347.94     80.03 o 
  -4   8  15      537.53      564.82     86.25 o 
  -3   8  15       29.40       79.76     72.29 o 
  -2   8  15     3254.19     3606.63    204.76 o 
  -1   8  15      287.00      407.06    186.21 o 
   0   8  15      760.01      685.34    124.14 o 
   1   8  15      291.06      365.81    119.21 o 
   2   8  15       37.54      -16.58     67.48 o 
   3   8  15      752.67      690.04    129.06 o 
   4   8  15      657.27      577.23     92.46 o 
   5   8  15       55.49      -76.29     76.29 o 
   6   8  15      677.84      593.10    135.96 o 
   7   8  15      244.64      165.14    104.11 o 
  -8   9  15      242.47      114.29    124.14 o 
  -7   9  15     1044.28     1139.78    189.16 o 
  -6   9  15      487.71      409.67     92.65 o 
  -5   9  15        5.01      -64.05    179.31 o 
  -4   9  15       25.65      -74.53     74.53 o 
  -3   9  15     1710.56     1540.04    128.16 o 
  -2   9  15        4.33        3.71     71.75 o 
  -1   9  15      290.89      451.58     87.75 o 
   0   9  15      972.87      867.52    119.21 o 
   1   9  15       82.51       21.67     73.85 o 
   2   9  15      251.73      273.26     81.89 o 
   3   9  15      561.16      397.71     92.61 o 
   4   9  15     1101.26      911.01    110.71 o 
   5   9  15        3.56      -59.58     81.89 o 
  -6  10  15       24.75      -51.82    125.12 o 
  -5  10  15      590.33      666.12    114.29 o 
  -4  10  15      559.18      569.50    114.29 o 
  -3  10  15      710.25      561.57    145.81 o 
  -2  10  15       14.59      -22.07    135.96 o 
  -1  10  15      715.42      697.73     99.44 o 
   0  10  15      872.93     1049.89    112.45 o 
   1  10  15      110.24      116.51    104.43 o 
   2  10  15        1.94      -39.36     82.06 o 
   3  10  15     1838.93     1985.01    183.25 o 
 -14   0  16      856.29     1253.20    273.89 o 
 -12   0  16      119.81      -41.05     81.05 o 
 -10   0  16    11797.98    10695.63    527.87 o 
  -8   0  16    10225.01    10307.05    506.91 o 
  -6   0  16     2821.32     2448.88    205.91 o 
  -4   0  16     3372.27     3326.86    179.31 o 
  -2   0  16     3535.32     3729.92    190.15 o 
   0   0  16    15056.81    15127.16    691.08 o 
   2   0  16     2440.39     2619.26    145.36 o 
   4   0  16     3154.13     3110.87    169.83 o 
   6   0  16      143.26      140.99    157.64 o 
   8   0  16      190.24       72.37     88.96 o 
  10   0  16      739.39      730.08    192.12 o 
 -13   1  16      320.37      348.68     75.23 o 
 -12   1  16      677.20      762.27     81.78 o 
 -11   1  16      202.10       98.26     59.97 o 
 -10   1  16      635.50      583.80     67.68 o 
  -9   1  16     4624.20     4670.92    186.28 o 
  -8   1  16        0.42       23.43     47.50 o 
  -7   1  16     3205.01     3256.18    139.34 o 
  -6   1  16    17675.57    15596.64    522.08 o 
  -5   1  16     2014.71     2000.39     98.03 o 
  -4   1  16     3598.25     3634.99    131.46 o 
  -3   1  16     4603.59     4617.69    161.54 o 
  -2   1  16      677.30      638.70     45.67 o 
  -1   1  16     2677.35     2518.39     98.40 o 
   0   1  16      936.39      798.20     49.92 o 
   1   1  16       55.02       58.05     48.61 o 
   2   1  16      575.14      574.12     45.09 o 
   3   1  16      363.86      313.86     39.57 o 
   4   1  16      434.19      474.39     54.93 o 
   5   1  16     1933.87     1930.14    219.01 o 
   6   1  16      649.55      638.96     67.55 o 
   7   1  16      221.10      303.38     68.83 o 
   8   1  16     3502.46     3259.02    153.25 o 
   9   1  16      226.83      210.36     67.17 o 
  10   1  16      613.73      564.16     81.79 o 
 -13   2  16       21.44      -55.36     66.15 o 
 -12   2  16      684.51      532.45    104.66 o 
 -11   2  16     1856.00     2104.07    169.22 o 
 -10   2  16      556.05      623.91     67.62 o 
  -9   2  16      906.72      746.80    118.60 o 
  -8   2  16      793.38      739.30     64.93 o 
  -7   2  16     3124.20     3010.78    133.04 o 
  -6   2  16        0.74       -3.20     41.49 o 
  -5   2  16      963.35      926.03     68.56 o 
  -4   2  16      701.23      750.40     53.47 o 
  -3   2  16    24926.88    24485.50    780.03 o 
  -2   2  16       34.90       27.74     32.92 o 
  -1   2  16     1173.50     1102.40     58.24 o 
   0   2  16        0.71       47.70     31.66 o 
   1   2  16     1590.47     1429.04     67.85 o 
   2   2  16      356.23      305.27     38.86 o 
   3   2  16      858.42      826.84     52.42 o 
   4   2  16      652.07      611.35     55.54 o 
   5   2  16     2411.90     2410.69    152.69 o 
   6   2  16       87.74       59.41     53.47 o 
   7   2  16       14.86       81.98     55.99 o 
   8   2  16      207.89      252.33     64.87 o 
   9   2  16      238.36      189.77     81.63 o 
  10   2  16       65.94       47.02     79.92 o 
 -13   3  16      317.41      429.56     78.41 o 
 -12   3  16      329.50      423.04    125.71 o 
 -11   3  16        0.36       18.34     58.07 o 
 -10   3  16     1042.90      992.12     79.46 o 
  -9   3  16      944.97      844.33     72.80 o 
  -8   3  16     4092.75     3876.19    187.52 o 
  -7   3  16      745.85      598.84     59.24 o 
  -6   3  16     1614.05     1521.76     85.62 o 
  -5   3  16      425.63      549.61     73.38 o 
  -4   3  16    16686.89    16407.66    528.04 o 
  -3   3  16     3982.93     3901.20    140.88 o 
  -2   3  16      154.93      210.62     34.60 o 
  -1   3  16     2592.53     2551.96     86.88 o 
   0   3  16       10.57        0.59     23.32 o 
   1   3  16     2001.94     1957.94     71.92 o 
   2   3  16     3060.37     3096.62    102.82 o 
   3   3  16      194.24      203.62     42.81 o 
   4   3  16      394.34      382.07     73.38 o 
   5   3  16     1543.71     1483.00     82.87 o 
   6   3  16       71.14       71.17     57.45 o 
   7   3  16      633.73      524.52     66.74 o 
   8   3  16      549.29      343.96    143.25 o 
   9   3  16       12.79      -45.36     70.00 o 
  10   3  16     1318.39     1244.38    115.19 o 
 -13   4  16       25.13      100.01     72.85 o 
 -12   4  16        0.01       12.85     62.46 o 
 -11   4  16      341.76      290.27     90.16 o 
 -10   4  16        5.06       91.67     57.42 o 
  -9   4  16     1234.21     1262.84     85.00 o 
  -8   4  16     1569.41     1543.99     90.38 o 
  -7   4  16      905.39      895.67     66.99 o 
  -6   4  16     5942.44     5179.17    310.57 o 
  -5   4  16      622.01      593.24     49.76 o 
  -4   4  16       40.75        6.56     30.69 o 
  -3   4  16     1275.09     1113.62     57.98 o 
  -2   4  16     1492.65     1542.22     86.37 o 
  -1   4  16       89.39      100.57     24.56 o 
   0   4  16    10376.27    10120.16    331.87 o 
   1   4  16     1730.22     1537.86     69.65 o 
   2   4  16      465.70      415.76     45.64 o 
   3   4  16      828.53      740.97     54.85 o 
   4   4  16      400.49      457.65     70.68 o 
   5   4  16      181.27      174.61     53.89 o 
   6   4  16      127.02      186.56     69.50 o 
   7   4  16      286.71      239.04     76.78 o 
   8   4  16      688.26      623.38     86.73 o 
   9   4  16     1008.98      863.99    100.11 o 
 -12   5  16      160.45      271.63    113.25 o 
 -11   5  16      418.08      486.84     89.34 o 
 -10   5  16       87.79      231.92    145.45 o 
  -9   5  16     1177.91     1143.32    101.12 o 
  -8   5  16       20.47      108.18     53.37 o 
  -7   5  16       10.96       85.73     47.23 o 
  -6   5  16      231.13      181.65     56.31 o 
  -5   5  16      291.10      279.70     38.76 o 
  -4   5  16     4388.30     4301.07    152.58 o 
  -3   5  16       23.27       50.98     32.29 o 
  -2   5  16      281.80      312.52     35.50 o 
  -1   5  16     1810.59     1807.36     77.10 o 
   0   5  16        2.35      -38.41     38.41 o 
   1   5  16      104.22       82.82     44.13 o 
   2   5  16     3801.27     3843.90    164.73 o 
   3   5  16     1151.50      979.71     70.93 o 
   4   5  16       15.82       23.23     49.33 o 
   5   5  16     1984.14     2002.90    196.68 o 
   6   5  16      647.27      606.50     82.19 o 
   7   5  16      103.83      179.32    105.89 o 
   8   5  16     1220.18     1198.21    106.08 o 
   9   5  16       31.82      -23.09     76.73 o 
 -11   6  16     1211.56     1256.47    106.10 o 
 -10   6  16      392.64      439.93     74.00 o 
  -9   6  16      626.53      584.16     76.02 o 
  -8   6  16      217.12      122.76     59.43 o 
  -7   6  16       64.37       55.51     78.87 o 
  -6   6  16        2.41      -45.94     51.31 o 
  -5   6  16      554.91      570.17     57.55 o 
  -4   6  16      255.41      241.98     79.79 o 
  -3   6  16     1418.99     1468.08    117.73 o 
  -2   6  16     1653.98     1771.57    126.77 o 
  -1   6  16     1050.09      993.09     66.22 o 
   0   6  16     2009.30     2050.85    106.27 o 
   1   6  16     2212.65     2266.83    112.96 o 
   2   6  16        0.86       -7.60     43.23 o 
   3   6  16     1002.82      960.22     73.06 o 
   4   6  16      621.17      620.91     64.29 o 
   5   6  16     2055.53     2358.91    141.12 o 
   6   6  16      971.77     1011.96     99.80 o 
   7   6  16      117.24      324.12     75.53 o 
   8   6  16      318.57      386.06     79.38 o 
 -10   7  16      121.47       50.35     69.76 o 
  -9   7  16      473.53      453.62     75.91 o 
  -8   7  16       12.73       14.26     90.23 o 
  -7   7  16     2059.63     1718.05    371.43 o 
  -6   7  16     1014.36     1089.81    107.81 o 
  -5   7  16       36.18      -68.23     68.23 o 
  -4   7  16       36.56       70.97     73.14 o 
  -3   7  16     2990.72     3154.71    225.62 o 
  -2   7  16      516.89      505.74     84.96 o 
  -1   7  16      492.98      563.51     84.29 o 
   0   7  16      384.44      463.06     82.06 o 
   1   7  16      484.01      338.92     75.93 o 
   2   7  16      843.83      871.95    124.14 o 
   3   7  16      101.07      -22.81     68.96 o 
   4   7  16      589.70      460.36     87.75 o 
   5   7  16     2180.69     2390.47    163.00 o 
   6   7  16      142.52      175.37    114.29 o 
   7   7  16      694.78      263.10    134.98 o 
  -9   8  16      237.27      213.64    122.17 o 
  -8   8  16     1448.16     1438.32    325.12 o 
  -7   8  16     2758.31     2746.79    244.33 o 
  -6   8  16      460.33      431.09    161.58 o 
  -5   8  16      120.02       31.31     80.79 o 
  -4   8  16      814.65      737.78    111.33 o 
  -3   8  16      709.45      859.65    102.34 o 
  -2   8  16      158.05      106.79     74.45 o 
  -1   8  16      976.54      908.20    101.01 o 
   0   8  16      307.73      283.65     77.32 o 
   1   8  16     3718.60     3953.11    221.54 o 
   2   8  16        2.62      -68.87     68.87 o 
   3   8  16       15.51      -42.77     75.08 o 
   4   8  16       84.12      113.66     81.29 o 
   5   8  16       58.16       54.19     82.21 o 
   6   8  16      419.23      210.84    132.02 o 
  -7   9  16        9.34      -12.81     83.60 o 
  -6   9  16     1175.76     1622.45    136.20 o 
  -5   9  16        3.55       95.51     85.68 o 
  -4   9  16       90.51      232.00     82.82 o 
  -3   9  16      185.35      145.90     79.89 o 
  -2   9  16     1294.84     1055.14    183.25 o 
  -1   9  16     1291.76     1288.81    121.12 o 
   0   9  16       21.23      -78.83     78.83 o 
   1   9  16       45.64       79.80     75.24 o 
   2   9  16     1349.30     1138.44    118.21 o 
   3   9  16     1075.22     1013.16    186.21 o 
   4   9  16       14.58       55.44     82.89 o 
  -5  10  16       25.85      -99.51     99.51 o 
  -4  10  16      246.87      355.24     93.23 o 
  -3  10  16      521.86      553.06     98.81 o 
  -2  10  16      172.06       97.97     84.68 o 
  -1  10  16      288.26      201.05     90.53 o 
   0  10  16      206.24      400.64     94.25 o 
   1  10  16        3.79      -80.67     80.67 o 
   2  10  16       57.96       50.87     96.55 o 
 -13   0  17     2876.66     3454.22    237.57 o 
 -11   0  17     4238.44     3766.18    431.53 o 
  -9   0  17     1543.78     1504.71    130.34 o 
  -7   0  17       30.97      110.49     69.24 o 
  -5   0  17    25414.37    25199.94   1605.91 o 
  -3   0  17    13210.03    12197.88    562.19 o 
  -1   0  17      850.73      782.73     72.41 o 
   1   0  17     7727.84     7484.13    355.26 o 
   3   0  17    12698.36    11790.84    545.47 o 
   5   0  17      111.57      175.08     78.07 o 
   7   0  17       94.32      -46.88    167.49 o 
   9   0  17      249.71       43.36     95.56 o 
 -13   1  17      848.88     1064.52    105.23 o 
 -12   1  17       15.54       80.35     64.78 o 
 -11   1  17       27.31       72.20     66.27 o 
 -10   1  17     4550.03     4302.75    341.86 o 
  -9   1  17       27.76       27.70     53.34 o 
  -8   1  17      846.40      809.48     94.71 o 
  -7   1  17      372.89      370.11     86.37 o 
  -6   1  17     1323.02     1165.30    100.05 o 
  -5   1  17       31.32       17.68     46.82 o 
  -4   1  17     2162.37     2165.77     89.77 o 
  -3   1  17     4817.56     4539.98    160.55 o 
  -2   1  17     2834.78     2840.92    108.51 o 
  -1   1  17       52.65       31.39     33.83 o 
   0   1  17      706.67      587.58     46.38 o 
   1   1  17     7573.68     7584.00    254.17 o 
   2   1  17      145.86       87.22     42.66 o 
   3   1  17     2702.79     2447.84    101.04 o 
   4   1  17       88.72      123.75     48.37 o 
   5   1  17      820.13      944.90     68.43 o 
   6   1  17     1692.18     1357.68     94.41 o 
   7   1  17      177.15      198.94     75.92 o 
   8   1  17      184.73      147.60     63.83 o 
   9   1  17      251.79      197.35     67.77 o 
  10   1  17      107.23      121.54    117.18 o 
 -13   2  17        0.12      -19.16     71.31 o 
 -12   2  17      242.84      234.23     97.55 o 
 -11   2  17      357.21      263.87     67.04 o 
 -10   2  17     1629.35     1555.38     95.75 o 
  -9   2  17        3.41      -20.64     55.18 o 
  -8   2  17     4607.16     4148.16    201.36 o 
  -7   2  17     3825.04     3561.89    158.04 o 
  -6   2  17      217.49      122.46     79.35 o 
  -5   2  17      248.12      275.78     46.89 o 
  -4   2  17       98.06       57.23     33.77 o 
  -3   2  17     2695.45     2879.90    110.67 o 
  -2   2  17     8979.52     8861.24    293.80 o 
  -1   2  17     2252.32     2205.43     91.85 o 
   0   2  17     8741.85     8607.28    284.91 o 
   1   2  17      631.45      601.87     51.19 o 
   2   2  17     1644.37     1539.89     74.45 o 
   3   2  17      316.98      366.19     60.20 o 
   4   2  17      149.87      113.45     44.56 o 
   5   2  17        1.28       19.34     44.59 o 
   6   2  17     2220.85     2076.69    122.86 o 
   7   2  17       42.61      -73.38     73.38 o 
   8   2  17      537.37      441.56     71.83 o 
   9   2  17      132.42       68.87     98.97 o 
  10   2  17      123.32       98.42     81.05 o 
 -13   3  17      149.39       83.91     73.52 o 
 -12   3  17       41.23       75.39     67.09 o 
 -11   3  17        7.75      -36.15     58.34 o 
 -10   3  17      412.91      380.48     63.14 o 
  -9   3  17      108.31      116.78     55.69 o 
  -8   3  17      286.43      268.59     71.96 o 
  -7   3  17      614.22      589.57     61.47 o 
  -6   3  17     2260.90     1918.94    100.16 o 
  -5   3  17       27.91        5.28     34.88 o 
  -4   3  17      889.25      901.26     54.14 o 
  -3   3  17      311.72      317.89     40.09 o 
  -2   3  17      407.37      398.39     40.43 o 
  -1   3  17     2001.39     2225.25     99.08 o 
   0   3  17     3839.22     3769.10    130.41 o 
   1   3  17      136.28      145.97     40.05 o 
   2   3  17      247.72      210.31     37.08 o 
   3   3  17      424.06      375.70     50.12 o 
   4   3  17    17060.88    15579.41    547.16 o 
   5   3  17      233.27      166.72     57.45 o 
   6   3  17      921.23      890.81     75.55 o 
   7   3  17      206.42      261.59    136.43 o 
   8   3  17      663.23      523.77     83.95 o 
   9   3  17      194.94       91.42     73.31 o 
 -12   4  17       68.21       88.53     68.66 o 
 -11   4  17     1982.99     1947.22    115.58 o 
 -10   4  17      319.13      404.01     67.78 o 
  -9   4  17      117.44      137.01     57.51 o 
  -8   4  17       93.38       90.54     50.24 o 
  -7   4  17       13.82       34.64     53.75 o 
  -6   4  17       95.71       37.33     78.46 o 
  -5   4  17    10256.62    10099.39    333.14 o 
  -4   4  17     1449.15     1546.67     73.36 o 
  -3   4  17     6056.91     6171.64    210.57 o 
  -2   4  17     1311.96     1232.79     64.40 o 
  -1   4  17     3362.99     3426.35    127.76 o 
   0   4  17     3467.97     3337.10    124.27 o 
   1   4  17      731.10      684.19     46.59 o 
   2   4  17      216.17      149.40     39.78 o 
   3   4  17     6176.54     6270.09    251.31 o 
   4   4  17      312.93      364.32     59.03 o 
   5   4  17     1361.58     1528.03     96.08 o 
   6   4  17      163.53      159.57     70.90 o 
   7   4  17      458.10      383.57     75.70 o 
   8   4  17      658.99      699.13     92.33 o 
   9   4  17      698.98      566.35     91.75 o 
 -12   5  17       53.30      -28.36     76.73 o 
 -11   5  17       11.96       18.58     71.99 o 
 -10   5  17       10.65       51.03     60.61 o 
  -9   5  17       14.38      -35.82     59.83 o 
  -8   5  17      126.30      153.47     54.54 o 
  -7   5  17     1895.00     1873.25    102.25 o 
  -6   5  17       45.82      116.83     56.99 o 
  -5   5  17     3102.27     3156.72    120.98 o 
  -4   5  17     1089.79     1100.91     60.41 o 
  -3   5  17      407.48      455.55     57.27 o 
  -2   5  17     3831.94     3844.66    138.86 o 
  -1   5  17       63.95       -7.70     41.81 o 
   0   5  17      340.41      291.80     48.23 o 
   1   5  17      904.73      945.49     68.42 o 
   2   5  17      121.53      126.03     47.95 o 
   3   5  17        8.37       42.51     49.52 o 
   4   5  17     2423.86     2324.37    119.92 o 
   5   5  17      845.34      788.05     73.74 o 
   6   5  17      551.29      512.27     84.14 o 
   7   5  17     1262.77     1247.82    158.71 o 
   8   5  17       37.20      -68.92     68.92 o 
 -11   6  17      527.64      448.07     81.40 o 
 -10   6  17     1646.42     1651.37    169.49 o 
  -9   6  17      588.97      733.45    123.18 o 
  -8   6  17     1084.17     1133.46     90.01 o 
  -7   6  17     1472.65     1411.63    269.10 o 
  -6   6  17      112.31      211.95     51.03 o 
  -5   6  17      680.84      627.22     59.05 o 
  -4   6  17     2012.95     2072.57    142.81 o 
  -3   6  17     1226.55     1195.62    127.09 o 
  -2   6  17     5628.69     5598.54    286.98 o 
  -1   6  17     1222.53     1141.01    105.89 o 
   0   6  17     4239.81     4362.58    236.16 o 
   1   6  17       61.74       27.43     44.68 o 
   2   6  17     1441.60     1529.69     92.65 o 
   3   6  17       53.79        9.79     48.39 o 
   4   6  17      430.99      454.87     59.98 o 
   5   6  17       11.95       28.42     72.72 o 
   6   6  17      369.70      328.57     67.05 o 
   7   6  17     1039.96      983.78     97.97 o 
 -10   7  17     1053.69      963.47    138.87 o 
  -9   7  17       38.59       43.80    103.05 o 
  -8   7  17      549.42      736.94    124.94 o 
  -7   7  17      164.43       76.85    114.29 o 
  -6   7  17      271.50      283.72     85.71 o 
  -5   7  17     1181.25     1271.48    167.49 o 
  -4   7  17        6.68       28.57     73.85 o 
  -3   7  17      137.87      230.58     76.48 o 
  -2   7  17      484.58      452.23     82.89 o 
  -1   7  17       24.19       -2.72     69.62 o 
   0   7  17     1744.14     1784.06    224.63 o 
   1   7  17      634.81      630.87     91.96 o 
   2   7  17      209.52      113.30     73.85 o 
   3   7  17      347.62      552.35    101.48 o 
   4   7  17     1262.44     1293.14    119.12 o 
   5   7  17      117.23      104.96     80.78 o 
   6   7  17      205.82      135.96    120.20 o 
   7   7  17      186.55       90.64    204.93 o 
  -9   8  17        3.49      171.14    115.00 o 
  -8   8  17       67.67      149.75    118.23 o 
  -7   8  17      242.05      376.04    178.32 o 
  -6   8  17      189.14      139.70     83.56 o 
  -5   8  17     1493.58     1535.32    196.06 o 
  -4   8  17     1504.98     1399.84    123.25 o 
  -3   8  17      206.51      186.42     77.99 o 
  -2   8  17       94.42       58.13     87.68 o 
  -1   8  17      706.62      675.44    200.98 o 
   0   8  17      184.90      238.36     83.87 o 
   1   8  17     1883.80     2084.11    230.54 o 
   2   8  17      210.64      156.62     78.71 o 
   3   8  17     1106.89     1201.57    120.52 o 
   4   8  17      721.07      720.70    104.25 o 
   5   8  17       61.46       19.37     85.48 o 
  -7   9  17      161.74      158.62     93.35 o 
  -6   9  17       61.57      -56.99     83.56 o 
  -5   9  17       67.37        9.07     84.29 o 
  -4   9  17      912.23     1120.11    236.45 o 
  -3   9  17      564.01      627.32     98.16 o 
  -2   9  17      663.03      784.28    108.37 o 
  -1   9  17       48.37       31.00     97.54 o 
   0   9  17      321.77      375.61     89.80 o 
   1   9  17     2454.45     2425.14    170.68 o 
   2   9  17       39.33      -33.61    147.78 o 
   3   9  17      457.25      509.69    111.33 o 
  -3  10  17      756.20      804.52    111.44 o 
  -2  10  17      842.91      852.79    113.39 o 
  -1  10  17      532.99      469.97     98.93 o 
   0  10  17      113.21       78.08     86.41 o 
 -12   0  18      392.37      810.72    121.38 o 
 -10   0  18      188.88      221.32    141.87 o 
  -8   0  18      915.71      709.16    103.45 o 
  -6   0  18     1598.36     1275.65    183.25 o 
  -4   0  18       48.37       70.21     53.20 o 
  -2   0  18     4549.16     4396.14    226.60 o 
   0   0  18      118.04      146.57     57.14 o 
   2   0  18     1437.87     1538.52    107.18 o 
   4   0  18      956.83      861.08     82.06 o 
   6   0  18       20.16       32.39    136.95 o 
   8   0  18     3333.01     3439.55    304.43 o 
 -13   1  18      361.13      445.49     80.77 o 
 -12   1  18     1673.45     1608.96    107.61 o 
 -11   1  18        3.50      -15.00    101.25 o 
 -10   1  18      287.27      200.78     63.02 o 
  -9   1  18     2405.55     2329.45    168.94 o 
  -8   1  18       67.21      115.65     52.08 o 
  -7   1  18     4235.82     4036.05    168.48 o 
  -6   1  18      968.72      945.94    140.21 o 
  -5   1  18      329.71      293.83     40.10 o 
  -4   1  18     5337.39     5113.18    178.49 o 
  -3   1  18      513.81      417.34     43.69 o 
  -2   1  18     1710.80     1674.07     93.29 o 
  -1   1  18     5901.47     6234.83    213.76 o 
   0   1  18      409.77      370.17     43.44 o 
   1   1  18     1980.63     2097.40    136.52 o 
   2   1  18     4811.58     4985.91    177.03 o 
   3   1  18      448.61      431.77     47.13 o 
   4   1  18     5207.86     5368.72    190.54 o 
   5   1  18      969.69     1126.79     96.04 o 
   6   1  18       70.54      159.25     83.33 o 
   7   1  18     1858.52     1642.03    143.06 o 
   8   1  18      143.95      113.44     67.71 o 
   9   1  18       64.11        5.37     67.07 o 
 -13   2  18     1044.14     1227.22    103.12 o 
 -12   2  18      667.94      561.71     80.28 o 
 -11   2  18      449.98      512.68     72.07 o 
 -10   2  18      121.27       96.75     67.12 o 
  -9   2  18     2079.37     2000.51    109.07 o 
  -8   2  18      365.93      227.96     53.81 o 
  -7   2  18      993.59      946.49     72.55 o 
  -6   2  18      645.74      546.62     60.38 o 
  -5   2  18      343.47      405.82     78.21 o 
  -4   2  18     2765.47     2748.87    107.51 o 
  -3   2  18     1184.83     1252.19     66.10 o 
  -2   2  18      290.39      188.77     38.23 o 
  -1   2  18      473.17      476.70     45.09 o 
   0   2  18     1832.41     1796.88     81.27 o 
   1   2  18     5635.07     5451.87    189.52 o 
   2   2  18        9.83       -1.68     36.45 o 
   3   2  18        4.08      -48.06     48.06 o 
   4   2  18       23.59       21.15     45.49 o 
   5   2  18       34.11      -41.65     45.96 o 
   6   2  18     1371.87     1314.14     96.09 o 
   7   2  18      195.14      144.44     63.01 o 
   8   2  18       36.66        0.53     63.98 o 
   9   2  18        7.01      -41.09     74.66 o 
 -12   3  18     3777.37     4012.60    190.27 o 
 -11   3  18      874.18      811.37     80.43 o 
 -10   3  18      237.09      229.16     84.30 o 
  -9   3  18     3160.41     3031.61    175.48 o 
  -8   3  18     2052.99     1817.36    143.23 o 
  -7   3  18      119.29       11.59     49.27 o 
  -6   3  18     1518.73     1565.54     81.89 o 
  -5   3  18       43.96        4.28     36.07 o 
  -4   3  18     3626.36     3605.21    133.88 o 
  -3   3  18       80.97       75.46     36.60 o 
  -2   3  18       29.75        7.12     36.12 o 
  -1   3  18     5534.09     5609.59    194.47 o 
   0   3  18      743.95      832.69     54.53 o 
   1   3  18       90.62       69.80     35.82 o 
   2   3  18     8913.26     9013.25    300.60 o 
   3   3  18      146.62      103.23     44.05 o 
   4   3  18      403.84      389.56     53.25 o 
   5   3  18     2974.10     2898.98    169.51 o 
   6   3  18      343.15      378.38     77.69 o 
   7   3  18     5426.19     5363.76    291.15 o 
   8   3  18      294.62      188.68     77.75 o 
   9   3  18        7.46        4.65     78.24 o 
 -12   4  18      362.46      281.95     74.38 o 
 -11   4  18      230.63      237.65     69.57 o 
 -10   4  18     2762.06     2782.65    138.14 o 
  -9   4  18     1220.45     1114.75     83.34 o 
  -8   4  18      328.54      365.24     59.83 o 
  -7   4  18       94.02      154.45     66.33 o 
  -6   4  18     2718.03     2622.19    119.90 o 
  -5   4  18      438.94      385.47     47.85 o 
  -4   4  18      154.93      142.40     40.10 o 
  -3   4  18        4.27       12.03     35.88 o 
  -2   4  18     2370.57     2404.55     98.31 o 
  -1   4  18       13.07      -23.35     45.79 o 
   0   4  18     1727.75     1707.37     79.41 o 
   1   4  18      752.32      780.78     51.13 o 
   2   4  18      309.32      266.85     53.02 o 
   3   4  18      656.19      574.47     62.33 o 
   4   4  18      943.21      901.08     74.85 o 
   5   4  18      197.02      184.60     57.67 o 
   6   4  18        4.01       -3.81     64.51 o 
   7   4  18        5.33        8.62     68.99 o 
   8   4  18       16.56      154.79     76.40 o 
 -11   5  18       21.32      -68.96     68.96 o 
 -10   5  18      280.65      347.75     72.74 o 
  -9   5  18      107.38      102.60     60.80 o 
  -8   5  18      147.69       45.61     53.47 o 
  -7   5  18      916.40      888.79     63.53 o 
  -6   5  18     3658.01     3731.69    141.19 o 
  -5   5  18       34.61       29.13     37.44 o 
  -4   5  18     1914.98     1741.21     80.87 o 
  -3   5  18     2531.93     2473.82    100.64 o 
  -2   5  18     4223.02     4194.46    178.92 o 
  -1   5  18     2539.56     2390.41    117.90 o 
   0   5  18      522.96      564.80     59.76 o 
   1   5  18     1416.07     1366.00     85.40 o 
   2   5  18     6916.46     7005.15    279.73 o 
   3   5  18      602.39      619.82    126.59 o 
   4   5  18     1218.34     1428.93     92.89 o 
   5   5  18      660.68      636.44     71.14 o 
   6   5  18       97.01      137.75     74.82 o 
   7   5  18     1331.32     1272.75    188.52 o 
   8   5  18      167.98      128.08     80.93 o 
 -11   6  18      265.87      409.85    254.19 o 
 -10   6  18     1434.44     1331.16    144.18 o 
  -9   6  18      962.82      878.14    157.28 o 
  -8   6  18      232.96      309.15     65.95 o 
  -7   6  18      614.85      571.51     96.55 o 
  -6   6  18      854.47      824.55    138.92 o 
  -5   6  18       32.73        0.17     71.75 o 
  -4   6  18      190.24      278.43     77.99 o 
  -3   6  18     2949.34     3059.25    238.42 o 
  -2   6  18      353.64      336.08    122.17 o 
  -1   6  18      224.21      275.84     73.14 o 
   0   6  18       84.69      -30.98     69.50 o 
   1   6  18     1184.35     1217.01    113.55 o 
   2   6  18       26.04       34.04     70.27 o 
   3   6  18       21.55       24.79     74.45 o 
   4   6  18     1312.36     1372.46    121.77 o 
   5   6  18      538.55      424.30    168.47 o 
   6   6  18      170.26      128.99     85.68 o 
   7   6  18       10.42       35.95    105.33 o 
  -9   7  18     1507.72     1696.03    166.71 o 
  -8   7  18       26.63      112.07     96.31 o 
  -7   7  18     1230.40     1379.06    129.06 o 
  -6   7  18      194.29      148.18    101.48 o 
  -5   7  18     1222.60     1290.46    129.06 o 
  -4   7  18      690.68      711.69     98.22 o 
  -3   7  18      194.14      169.24     76.59 o 
  -2   7  18      322.31      199.50     98.52 o 
  -1   7  18     4675.33     4828.88    261.24 o 
   0   7  18      544.44      419.79     86.39 o 
   1   7  18       28.74      -27.94     74.06 o 
   2   7  18      411.49      422.49    133.00 o 
   3   7  18      104.63       46.71     80.79 o 
   4   7  18      459.18      468.79     93.98 o 
   5   7  18      602.30      637.83    129.06 o 
   6   7  18       26.60      -82.76    118.23 o 
  -8   8  18        0.29      -40.04     88.47 o 
  -7   8  18      117.16       18.92     83.29 o 
  -6   8  18       93.46       59.11     83.56 o 
  -5   8  18      581.41      705.40    103.79 o 
  -4   8  18      207.19      134.80     84.96 o 
  -3   8  18      235.50      350.90     89.17 o 
  -2   8  18      133.11      141.02     83.56 o 
  -1   8  18      908.26      997.09    108.68 o 
   0   8  18      678.19      623.32     97.41 o 
   1   8  18      493.43      525.14     91.96 o 
   2   8  18      141.86       89.22    186.21 o 
   3   8  18      115.72       68.85     81.50 o 
   4   8  18      212.19      168.35    112.31 o 
  -6   9  18       48.72       19.20     89.86 o 
  -5   9  18     1482.95     1501.38    135.59 o 
  -4   9  18     1812.87     2109.78    173.40 o 
  -3   9  18      377.84      412.78    111.33 o 
  -2   9  18      490.50      355.08     95.37 o 
  -1   9  18      268.02       29.65     85.61 o 
   0   9  18      223.95      225.05    179.31 o 
   1   9  18     1119.40     1171.09    123.16 o 
   2   9  18     1119.49     1138.88    124.70 o 
 -13   0  19       55.06       -7.27     99.35 o 
 -11   0  19     3842.41     3580.77    230.27 o 
  -9   0  19      150.76      209.76     90.64 o 
  -7   0  19       10.02       12.96     64.95 o 
  -5   0  19     7890.81     7649.96    364.30 o 
  -3   0  19     1946.11     1950.80    124.65 o 
  -1   0  19      722.87      672.16     72.29 o 
   1   0  19     2480.84     2603.37    154.68 o 
   3   0  19     1107.76     1204.09     97.05 o 
   5   0  19      234.59      248.75    160.59 o 
   7   0  19        0.35       36.91     92.75 o 
   9   0  19     1337.49     1612.93    185.22 o 
 -13   1  19      153.32      240.51    158.10 o 
 -12   1  19      170.04      163.75     69.69 o 
 -11   1  19      914.68      941.47    127.02 o 
 -10   1  19       18.35       32.43     57.91 o 
  -9   1  19     4262.82     3827.42    167.23 o 
  -8   1  19     2100.56     1978.49    128.27 o 
  -7   1  19     2375.02     1996.75    160.61 o 
  -6   1  19     9225.65     8780.27    413.81 o 
  -5   1  19       97.56       66.69     38.49 o 
  -4   1  19      497.02      467.84     45.69 o 
  -3   1  19     1595.07     1582.71     76.96 o 
  -2   1  19      421.21      360.33     43.86 o 
  -1   1  19       25.50       25.92     36.84 o 
   0   1  19      316.52      366.89     44.74 o 
   1   1  19     2358.77     2460.77    145.62 o 
   2   1  19      326.03      346.76     45.64 o 
   3   1  19      405.27      470.67     50.18 o 
   4   1  19     1518.26     1597.82     81.61 o 
   5   1  19     2836.99     2509.14    137.94 o 
   6   1  19      179.75      163.29     63.39 o 
   7   1  19       30.16       16.18     62.76 o 
   8   1  19      514.87      516.32     79.74 o 
   9   1  19       27.40       -7.43     70.98 o 
 -12   2  19       82.28      203.64     72.24 o 
 -11   2  19      652.54      706.47     81.41 o 
 -10   2  19       71.26      -17.34     60.56 o 
  -9   2  19     1053.59      851.65     76.69 o 
  -8   2  19     5233.86     4739.42    246.58 o 
  -7   2  19     1324.80     1169.07     81.36 o 
  -6   2  19     8598.11     8551.15    330.65 o 
  -5   2  19     1003.66      946.68     58.85 o 
  -4   2  19      358.72      364.99     44.94 o 
  -3   2  19      443.14      501.34     52.33 o 
  -2   2  19     6440.94     6500.78    223.60 o 
  -1   2  19     1138.88     1113.61     64.06 o 
   0   2  19     9316.79     9536.98    315.97 o 
   1   2  19     1092.44     1200.18     66.61 o 
   2   2  19       69.24       53.97     39.24 o 
   3   2  19       18.53        7.57     38.05 o 
   4   2  19      423.17      426.50     56.25 o 
   5   2  19       27.79      -26.72     48.95 o 
   6   2  19     1536.95     1336.64    167.52 o 
   7   2  19       39.93      118.80     63.33 o 
   8   2  19      608.05      566.90    108.08 o 
 -12   3  19        5.04       38.22     96.98 o 
 -11   3  19      199.22      181.53     70.09 o 
 -10   3  19      675.21      650.58     76.49 o 
  -9   3  19      483.04      570.15     70.20 o 
  -8   3  19     1012.73     1105.33    114.88 o 
  -7   3  19      241.03      182.90     54.59 o 
  -6   3  19     2035.60     1980.52     89.22 o 
  -5   3  19     1729.88     1579.84     78.05 o 
  -4   3  19     4082.75     4169.13    153.72 o 
  -3   3  19      113.82       82.68     39.47 o 
  -2   3  19     3375.02     3480.10    136.52 o 
  -1   3  19     1309.44     1375.70    104.09 o 
   0   3  19      144.44      199.08     40.38 o 
   1   3  19     3458.48     3657.21    137.07 o 
   2   3  19     2346.48     2499.67    120.59 o 
   3   3  19        8.18      -44.12     44.12 o 
   4   3  19        6.12       38.48     54.13 o 
   5   3  19      421.36      556.47     72.26 o 
   6   3  19       32.72        0.27     75.86 o 
   7   3  19      382.57      375.16     80.07 o 
   8   3  19      885.82      926.43    231.37 o 
 -12   4  19      354.30      399.94     97.75 o 
 -11   4  19     1284.57     1194.32     98.49 o 
 -10   4  19        5.08      123.27     74.48 o 
  -9   4  19     1186.29     1198.40    177.01 o 
  -8   4  19        2.83      -54.32     54.32 o 
  -7   4  19      801.05      742.87     60.62 o 
  -6   4  19      268.46      301.60     46.23 o 
  -5   4  19     4642.07     4681.51    169.66 o 
  -4   4  19      672.51      652.14     62.55 o 
  -3   4  19     5813.03     5616.12    196.30 o 
  -2   4  19      268.79      263.69     41.87 o 
  -1   4  19      434.10      502.61     65.46 o 
   0   4  19      460.47      569.43     73.94 o 
   1   4  19     2143.68     2133.01    112.63 o 
   2   4  19     1509.76     1308.12    105.83 o 
   3   4  19      841.01      780.72     72.35 o 
   4   4  19      441.98      472.29     65.17 o 
   5   4  19      413.36      411.92     65.51 o 
   6   4  19        0.70       21.48     71.02 o 
   7   4  19       73.21      153.87     92.46 o 
   8   4  19      271.16      282.89     80.63 o 
 -11   5  19      529.17      545.17     88.39 o 
 -10   5  19        7.54       35.14     69.16 o 
  -9   5  19     1897.21     1684.31    243.93 o 
  -8   5  19       17.84       -2.15    105.93 o 
  -7   5  19       50.90       34.82     47.21 o 
  -6   5  19        9.96       47.97     41.68 o 
  -5   5  19     2445.73     2465.68    104.56 o 
  -4   5  19       56.33       -6.46     59.44 o 
  -3   5  19     3263.91     3368.39    152.24 o 
  -2   5  19      132.53      120.21     58.99 o 
  -1   5  19      556.77      624.32     62.10 o 
   0   5  19      139.41      118.19     49.82 o 
   1   5  19     4028.75     4044.11    175.26 o 
   2   5  19       19.27      -49.82     49.82 o 
   3   5  19      187.51      238.13     55.08 o 
   4   5  19       20.13       72.86     72.93 o 
   5   5  19     4408.80     4489.77    197.44 o 
   6   5  19       62.10       64.62     60.41 o 
   7   5  19      296.57      260.06     84.54 o 
 -10   6  19      159.42      114.60    114.79 o 
  -9   6  19       39.17      120.08    104.82 o 
  -8   6  19     5579.63     5639.67    659.11 o 
  -7   6  19       92.62      189.52     90.64 o 
  -6   6  19     1414.13     1456.45    127.21 o 
  -5   6  19        0.90      -90.64     90.64 o 
  -4   6  19        2.57      -15.53     71.02 o 
  -3   6  19     1518.00     1616.57    129.56 o 
  -2   6  19      665.19      805.63    116.26 o 
  -1   6  19     1387.01     1658.16    156.65 o 
   0   6  19     1511.17     1591.18    124.14 o 
   1   6  19      204.87      118.16     77.09 o 
   2   6  19       40.89      -32.51    119.21 o 
   3   6  19        1.11       71.94     80.79 o 
   4   6  19        1.47       22.72     80.11 o 
   5   6  19      345.58      372.19     90.53 o 
   6   6  19     2782.76     2798.64    185.97 o 
  -9   7  19      295.44      411.44    118.92 o 
  -8   7  19       28.53      210.84    130.05 o 
  -7   7  19      129.37      -38.18    105.42 o 
  -6   7  19     2524.52     2748.44    180.11 o 
  -5   7  19      111.04      -32.03     75.70 o 
  -4   7  19      358.42      444.83     91.93 o 
  -3   7  19      193.29       62.39     80.03 o 
  -2   7  19     1404.82     1583.71    129.49 o 
  -1   7  19        3.13      163.45    100.49 o 
   0   7  19      575.95      553.82     90.87 o 
   1   7  19      100.59       36.45     76.63 o 
   2   7  19     4137.82     3935.31    225.02 o 
   3   7  19      140.01      163.55     84.73 o 
   4   7  19      168.17        4.51     84.29 o 
   5   7  19        9.35       47.34     84.85 o 
  -7   8  19      340.30      292.79    125.12 o 
  -6   8  19       65.44       31.43     87.75 o 
  -5   8  19     2613.52     2767.47    184.29 o 
  -4   8  19       56.36       47.29     83.60 o 
  -3   8  19       72.53       10.54     92.61 o 
  -2   8  19      236.93      197.11    120.20 o 
  -1   8  19        0.65      -35.52     77.24 o 
   0   8  19        1.39       78.34     80.78 o 
   1   8  19      202.20      252.68    120.20 o 
   2   8  19      555.61      587.57     98.22 o 
   3   8  19     1754.76     1972.24    244.33 o 
   4   8  19      332.33      417.73    145.81 o 
  -5   9  19       79.95       69.95     91.96 o 
  -4   9  19      219.78      211.86     97.50 o 
  -3   9  19     1181.10     1458.56    180.30 o 
  -2   9  19      181.05      340.58     92.65 o 
  -1   9  19      189.47       57.68     92.65 o 
   0   9  19      261.99      156.52     92.46 o 
   1   9  19      303.81      291.32     95.25 o 
 -12   0  20      602.12      613.91    221.67 o 
 -10   0  20      663.43      809.66    148.77 o 
  -8   0  20     1184.85     1014.84    116.26 o 
  -6   0  20     3261.60     3063.67    171.31 o 
  -4   0  20       65.68       55.17     79.80 o 
  -2   0  20     8124.60     8003.10    382.45 o 
   0   0  20      775.44      860.50     92.61 o 
   2   0  20      834.91      803.91     83.29 o 
   4   0  20      908.79      866.96     90.87 o 
   6   0  20       29.55     -102.31    210.84 o 
   8   0  20        1.94      -10.98     98.76 o 
 -12   1  20     1715.46     1795.57    116.27 o 
 -11   1  20      116.32      147.25     66.71 o 
 -10   1  20      888.35      876.56     82.72 o 
  -9   1  20      667.03      696.84     72.26 o 
  -8   1  20      582.43      542.24     76.51 o 
  -7   1  20     2574.67     2406.10    174.34 o 
  -6   1  20       41.08       59.77     70.53 o 
  -5   1  20      343.17      265.45     44.42 o 
  -4   1  20     5436.46     5176.07    182.17 o 
  -3   1  20      270.83      143.75     42.04 o 
  -2   1  20     2098.16     2152.86     94.17 o 
  -1   1  20     9036.09     9391.62    313.51 o 
   0   1  20     1772.24     1777.13     85.86 o 
   1   1  20     2160.27     2452.93    103.40 o 
   2   1  20     5221.88     5420.19    192.51 o 
   3   1  20       67.86        8.79     41.50 o 
   4   1  20      723.15      798.02    108.36 o 
   5   1  20      847.73      721.35     69.10 o 
   6   1  20       57.58      124.23     64.47 o 
   7   1  20      576.56      555.92     78.47 o 
   8   1  20       42.19      115.97     72.03 o 
 -12   2  20      171.59      187.27     73.20 o 
 -11   2  20       74.44       44.46     64.77 o 
 -10   2  20        1.12       71.54    134.42 o 
  -9   2  20      157.66      183.85     61.82 o 
  -8   2  20      580.15      563.25     67.53 o 
  -7   2  20     2959.67     2705.18    251.20 o 
  -6   2  20      687.37      649.32     55.95 o 
  -5   2  20     3223.29     3193.16    126.85 o 
  -4   2  20     1081.24      963.50     66.82 o 
  -3   2  20      793.81      731.49     54.68 o 
  -2   2  20     1864.52     1867.29     87.30 o 
  -1   2  20     1764.39     1861.76     86.09 o 
   0   2  20      216.13      237.26     42.46 o 
   1   2  20      659.39      758.33     55.66 o 
   2   2  20      232.82      168.93     42.55 o 
   3   2  20      231.12      245.14     46.27 o 
   4   2  20      847.27      852.77     69.31 o 
   5   2  20     2013.13     1878.60    132.82 o 
   6   2  20      260.74      175.95     69.40 o 
   7   2  20      191.17      270.67     79.98 o 
   8   2  20        1.35       64.24     76.28 o 
 -12   3  20      195.16      326.91     77.12 o 
 -11   3  20     1961.01     1854.80    116.68 o 
 -10   3  20      679.41      777.74     81.13 o 
  -9   3  20      655.31      601.02    100.41 o 
  -8   3  20      244.69       88.34     57.64 o 
  -7   3  20     5046.23     4983.63    205.50 o 
  -6   3  20      371.72      386.76     48.32 o 
  -5   3  20     1562.60     1600.07     80.19 o 
  -4   3  20     1197.71     1295.99     84.31 o 
  -3   3  20      847.59      795.75     56.85 o 
  -2   3  20      815.41      841.59     70.03 o 
  -1   3  20     8310.01     8491.26    284.60 o 
   0   3  20      354.12      396.78     47.02 o 
   1   3  20     3712.39     3917.93    146.93 o 
   2   3  20       50.96       84.43     41.90 o 
   3   3  20        6.95      -15.97     52.41 o 
   4   3  20     2192.94     2241.36    172.54 o 
   5   3  20        8.10       -5.02     56.48 o 
   6   3  20       25.09      -18.30     72.29 o 
   7   3  20      462.79      372.10     82.19 o 
   8   3  20       10.24      -75.73    120.55 o 
 -11   4  20      137.25      128.56     69.94 o 
 -10   4  20      973.78      995.61    123.43 o 
  -9   4  20      141.24      139.76     60.56 o 
  -8   4  20     1187.66     1071.20     90.53 o 
  -7   4  20       14.24        6.95     54.10 o 
  -6   4  20      172.57      183.25     45.10 o 
  -5   4  20      185.69      148.22     43.53 o 
  -4   4  20     7815.91     8383.69    284.10 o 
  -3   4  20       14.03      -10.49     41.42 o 
  -2   4  20     1212.71     1135.59     66.97 o 
  -1   4  20        6.16      -38.75     38.75 o 
   0   4  20        2.77       18.34     64.24 o 
   1   4  20      350.62      260.72     58.79 o 
   2   4  20      118.81      112.60     54.00 o 
   3   4  20      118.81       38.37     52.86 o 
   4   4  20      455.44      325.00     60.82 o 
   5   4  20       31.16       52.36     59.67 o 
   6   4  20      827.30      960.07    200.98 o 
   7   4  20      262.30      282.62     79.46 o 
 -10   5  20       39.70      -60.72     85.08 o 
  -9   5  20     1204.62     1180.99    110.24 o 
  -8   5  20     2240.01     2139.42    191.70 o 
  -7   5  20      918.82      959.16     78.71 o 
  -6   5  20       44.63      100.02     54.60 o 
  -5   5  20     1016.36      971.02    101.83 o 
  -4   5  20     3983.83     4065.94    178.84 o 
  -3   5  20       52.49       39.89     57.48 o 
  -2   5  20     1516.71     1360.45     88.66 o 
  -1   5  20     2536.31     2499.58    125.12 o 
   0   5  20        9.63       39.33     51.61 o 
   1   5  20     1352.48     1181.85     83.78 o 
   2   5  20      214.42      138.85     56.52 o 
   3   5  20       98.54       60.49     55.83 o 
   4   5  20     4253.47     4374.37    194.30 o 
   5   5  20     1059.04      929.32     84.93 o 
   6   5  20      154.02        6.17     77.98 o 
  -9   6  20       29.20      140.52    111.48 o 
  -8   6  20       47.35      250.25    114.29 o 
  -7   6  20     1587.35     1418.75    127.82 o 
  -6   6  20      457.79      426.27     88.27 o 
  -5   6  20     1432.49     1508.33    129.56 o 
  -4   6  20      121.86       64.82     80.11 o 
  -3   6  20       39.65      -30.54     76.63 o 
  -2   6  20      611.28      521.34     88.88 o 
  -1   6  20      219.87      189.18     79.27 o 
   0   6  20      476.58      455.01    115.27 o 
   1   6  20     1530.11     1733.35    255.17 o 
   2   6  20      377.24      313.94     88.40 o 
   3   6  20      112.91       47.56     82.82 o 
   4   6  20       31.81       40.94     84.22 o 
   5   6  20        2.65      -84.22     84.22 o 
  -8   7  20      448.11      521.62    105.13 o 
  -7   7  20      172.91      136.15     86.25 o 
  -6   7  20      237.56      137.10     89.14 o 
  -5   7  20      142.71      216.70     89.14 o 
  -4   7  20     1297.65     1374.41    186.21 o 
  -3   7  20      581.91      623.03    107.39 o 
  -2   7  20      420.60      315.91     89.80 o 
  -1   7  20     1741.98     1850.93    210.84 o 
   0   7  20       76.60       23.65     82.82 o 
   1   7  20     1086.96     1186.41    117.58 o 
   2   7  20     1355.71     1424.43    128.16 o 
   3   7  20     1215.98     1215.91    126.11 o 
   4   7  20      238.15      314.39     93.32 o 
  -6   8  20      458.82      436.71    103.08 o 
  -5   8  20      163.33      235.47    128.08 o 
  -4   8  20      202.38      180.32     87.01 o 
  -3   8  20       19.27       29.23     84.68 o 
  -2   8  20     2369.05     2628.21    177.45 o 
  -1   8  20       15.66      130.15     82.89 o 
   0   8  20        0.30       52.22     82.21 o 
   1   8  20      496.29      608.53    102.65 o 
   2   8  20      241.87      174.52     91.67 o 
  -2   9  20       13.19       87.12     88.07 o 
 -11   0  21     1303.80     1481.54    194.09 o 
  -9   0  21      877.07      768.22    181.28 o 
  -7   0  21     1457.51     1361.57    143.84 o 
  -5   0  21      603.27      529.70     74.45 o 
  -3   0  21     5741.81     5758.77    286.30 o 
  -1   0  21        7.14       52.58     59.11 o 
   1   0  21      813.13      678.93     82.47 o 
   3   0  21     8975.58     9738.90    461.81 o 
   5   0  21     3458.84     3525.25    232.51 o 
   7   0  21      308.35      302.42    105.26 o 
 -12   1  21     1457.41     1576.71    114.67 o 
 -11   1  21       98.34      152.59     70.82 o 
 -10   1  21      344.99      361.52     87.88 o 
  -9   1  21     1304.95     1235.32     91.57 o 
  -8   1  21      497.45      400.27     65.89 o 
  -7   1  21      373.05      253.83     55.24 o 
  -6   1  21      123.92       73.57     43.14 o 
  -5   1  21     3274.99     3279.81    128.47 o 
  -4   1  21      534.57      492.32     63.42 o 
  -3   1  21     2971.53     2841.58    115.86 o 
  -2   1  21       12.70      -36.33     39.02 o 
  -1   1  21     1810.69     2063.50    142.77 o 
   0   1  21     1006.08      892.07     61.45 o 
   1   1  21      338.21      309.85     47.86 o 
   2   1  21     3210.28     3216.73    128.19 o 
   3   1  21        1.16      -42.02     42.02 o 
   4   1  21       20.40       24.88     46.14 o 
   5   1  21     1478.66     1498.07    148.33 o 
   6   1  21        6.43       17.42     95.85 o 
   7   1  21      144.62      167.19     69.99 o 
 -11   2  21      567.42      434.96     75.71 o 
 -10   2  21      867.55      963.33     87.52 o 
  -9   2  21      194.00      153.44     60.40 o 
  -8   2  21     5957.21     5361.60    534.40 o 
  -7   2  21        5.41       19.19     44.17 o 
  -6   2  21      428.60      428.85     50.65 o 
  -5   2  21      243.10      295.63     46.63 o 
  -4   2  21      488.85      418.42     50.11 o 
  -3   2  21       70.77        3.26     41.02 o 
  -2   2  21      299.31      315.01     47.02 o 
  -1   2  21      548.05      556.79     53.79 o 
   0   2  21     2873.03     3192.86    126.34 o 
   1   2  21        4.76      -40.48     40.48 o 
   2   2  21       29.56        5.72     42.91 o 
   3   2  21       30.15      -25.75     44.07 o 
   4   2  21       11.30       23.62     52.06 o 
   5   2  21       92.73       93.49     66.67 o 
   6   2  21     2624.44     2717.48    293.00 o 
   7   2  21      919.11      841.44    100.34 o 
 -11   3  21       50.95       78.84     68.90 o 
 -10   3  21      497.34      568.44     75.42 o 
  -9   3  21     1518.51     1279.29     94.02 o 
  -8   3  21      526.15      517.18     74.32 o 
  -7   3  21      120.43      111.65     45.86 o 
  -6   3  21     4665.24     4329.56    160.05 o 
  -5   3  21       82.21       81.86     54.30 o 
  -4   3  21     2940.07     2952.84    126.81 o 
  -3   3  21     1227.07     1250.42     73.33 o 
  -2   3  21     1127.84     1116.38     68.02 o 
  -1   3  21      600.75      678.91     55.73 o 
   0   3  21      166.56      202.96     44.43 o 
   1   3  21       17.81      -19.16     39.69 o 
   2   3  21     4648.83     4741.18    255.83 o 
   3   3  21      679.58      681.91     78.92 o 
   4   3  21      237.86      230.52     77.09 o 
   5   3  21      146.56      178.27     65.22 o 
   6   3  21        7.81      -27.67     71.95 o 
   7   3  21        1.80       45.14    108.64 o 
 -11   4  21     3066.97     2916.20    169.78 o 
 -10   4  21      483.68      387.55    112.91 o 
  -9   4  21      189.31       50.55     67.69 o 
  -8   4  21        2.51       32.87     51.89 o 
  -7   4  21      101.11       47.12     46.28 o 
  -6   4  21      117.24      121.27     45.91 o 
  -5   4  21     2270.94     2437.64    106.70 o 
  -4   4  21      298.16      319.74     49.50 o 
  -3   4  21      508.12      465.70     51.67 o 
  -2   4  21       14.01        8.83     49.47 o 
  -1   4  21      275.52      298.75     58.84 o 
   0   4  21      325.84      285.92     68.22 o 
   1   4  21       67.69      -51.89     51.89 o 
   2   4  21      345.18      341.34     61.65 o 
   3   4  21     3018.49     2831.25    141.11 o 
   4   4  21      172.00      165.68     63.19 o 
   5   4  21       13.66      -60.80     60.80 o 
   6   4  21       13.49      -47.68     99.51 o 
 -10   5  21      270.99      276.20     81.91 o 
  -9   5  21     2711.32     2461.96    254.72 o 
  -8   5  21      121.73       68.73     98.52 o 
  -7   5  21      760.82      697.71     97.26 o 
  -6   5  21     2110.00     2450.66    168.57 o 
  -5   5  21      724.94      639.17     94.25 o 
  -4   5  21      261.65      295.35     81.29 o 
  -3   5  21     1621.45     1797.64    137.19 o 
  -2   5  21        0.72       11.52     67.56 o 
  -1   5  21     3353.47     3873.41    173.45 o 
   0   5  21      717.81      625.32     67.80 o 
   1   5  21       24.03      -15.62     98.43 o 
   2   5  21      217.87      183.34     58.25 o 
   3   5  21       35.98       -5.96     57.64 o 
   4   5  21       47.75       -1.59     60.27 o 
   5   5  21      626.01      654.45     79.81 o 
   6   5  21       53.49       10.85     81.84 o 
  -9   6  21      171.14      232.51    135.96 o 
  -8   6  21     1758.09     1781.75    160.59 o 
  -7   6  21      415.31      239.43    128.08 o 
  -6   6  21      287.71      417.63     93.07 o 
  -5   6  21       29.94       66.15    124.14 o 
  -4   6  21      342.10      421.79     91.93 o 
  -3   6  21       58.25      122.57     77.69 o 
  -2   6  21      711.66      683.25    133.99 o 
  -1   6  21     1068.20      987.53    110.76 o 
   0   6  21     1940.03     2147.92    156.74 o 
   1   6  21      345.93      369.12     95.57 o 
   2   6  21       23.79       16.52    118.23 o 
   3   6  21      505.82      594.44    101.68 o 
   4   6  21        5.77      -24.63     77.99 o 
   5   6  21       57.63       39.71    119.21 o 
  -7   7  21      242.50      317.63     99.56 o 
  -6   7  21     1095.16     1274.65    130.88 o 
  -5   7  21      237.68      147.78     86.87 o 
  -4   7  21      383.55      418.65    113.30 o 
  -3   7  21      631.14      690.96    104.39 o 
  -2   7  21       22.33       48.76     76.59 o 
  -1   7  21        6.94       48.04     84.22 o 
   0   7  21      179.73      157.87     89.14 o 
   1   7  21      118.66       89.06     83.46 o 
   2   7  21     1277.85     1361.14    334.97 o 
   3   7  21       33.27       44.33     84.99 o 
  -5   8  21      905.43      882.87    116.29 o 
  -4   8  21     2535.85     2862.23    266.01 o 
  -3   8  21     2496.49     2686.26    183.66 o 
  -2   8  21       63.39      109.55     89.86 o 
  -1   8  21       20.71      110.91     92.61 o 
   0   8  21      106.82      287.21     96.02 o 
   1   8  21        2.84      -82.17     82.17 o 
 -10   0  22     5442.33     5641.53    342.86 o 
  -8   0  22     2360.97     2208.86    204.93 o 
  -6   0  22        1.06       13.93     61.99 o 
  -4   0  22     5716.93     6035.36    300.92 o 
  -2   0  22     5436.73     5690.69    345.81 o 
   0   0  22     3190.55     3149.11    178.28 o 
   2   0  22        3.46      -61.12     61.12 o 
   4   0  22      862.41      863.43    135.96 o 
   6   0  22     5556.46     4991.33    333.99 o 
 -11   1  22      437.17      420.18    111.20 o 
 -10   1  22     1159.60     1208.72     95.16 o 
  -9   1  22       16.24      103.32     61.23 o 
  -8   1  22      289.20      344.35     74.45 o 
  -7   1  22      928.35      999.81     83.62 o 
  -6   1  22       26.10       23.53     52.62 o 
  -5   1  22      339.49      452.99     52.73 o 
  -4   1  22     1952.17     2001.77     95.19 o 
  -3   1  22      332.78      363.19     50.97 o 
  -2   1  22     1489.06     1693.02     84.43 o 
  -1   1  22       25.38      -32.31     43.05 o 
   0   1  22        5.47        6.64     53.18 o 
   1   1  22      557.27      650.47     57.76 o 
   2   1  22        1.56        5.83     44.57 o 
   3   1  22        0.41       79.52     47.50 o 
   4   1  22     1051.33     1155.81    121.02 o 
   5   1  22       14.31       48.78     69.09 o 
   6   1  22       18.18       88.55     96.45 o 
   7   1  22      888.18      653.37     93.76 o 
 -11   2  22      220.66      212.75     74.64 o 
 -10   2  22       94.42       34.73     66.91 o 
  -9   2  22      106.29      143.29     65.44 o 
  -8   2  22        1.02      -27.67     64.11 o 
  -7   2  22      948.49     1032.54     69.05 o 
  -6   2  22     1106.46     1072.89     69.49 o 
  -5   2  22     5067.59     4775.31    174.72 o 
  -4   2  22       53.08       43.60     48.92 o 
  -3   2  22      213.58      301.88     57.28 o 
  -2   2  22      604.21      667.23     58.28 o 
  -1   2  22      464.52      531.03     52.71 o 
   0   2  22       98.47       61.30     45.44 o 
   1   2  22     5993.54     6524.36    227.97 o 
   2   2  22      142.29      148.53     48.28 o 
   3   2  22     2355.26     2711.96    118.19 o 
   4   2  22      449.14      537.31     69.73 o 
   5   2  22       30.40      -53.62     59.68 o 
   6   2  22      303.18      366.35     83.76 o 
 -11   3  22     1185.76     1146.07     99.84 o 
 -10   3  22       64.34       49.20     81.91 o 
  -9   3  22       11.70       43.05     63.59 o 
  -8   3  22      148.23      238.40     59.04 o 
  -7   3  22     3094.06     3349.44    135.28 o 
  -6   3  22       17.14       79.08     45.99 o 
  -5   3  22      214.72      156.50     48.04 o 
  -4   3  22     2274.72     2271.83    103.26 o 
  -3   3  22      246.50      263.38     48.50 o 
  -2   3  22     1533.20     1598.84     82.62 o 
  -1   3  22      599.63      553.27     61.15 o 
   0   3  22        0.08      -37.78     46.83 o 
   1   3  22     1241.35     1381.76     94.86 o 
   2   3  22     1733.47     1658.92    102.30 o 
   3   3  22      247.32       76.82     60.92 o 
   4   3  22     1316.43     1427.59     99.05 o 
   5   3  22      102.96      187.85     67.87 o 
   6   3  22      196.86      183.34    116.09 o 
 -10   4  22     1143.60     1276.75    137.91 o 
  -9   4  22        9.64       38.70     66.60 o 
  -8   4  22     2310.87     2242.63    106.38 o 
  -7   4  22      648.86      665.95     60.39 o 
  -6   4  22        0.37      -45.83     45.83 o 
  -5   4  22      836.58      945.41     64.31 o 
  -4   4  22       20.54       53.66     46.93 o 
  -3   4  22        1.14       22.82     74.97 o 
  -2   4  22     7898.70     8539.36    336.62 o 
  -1   4  22      522.76      473.00     64.34 o 
   0   4  22       35.87       48.42     56.50 o 
   1   4  22        2.39      -31.96     54.51 o 
   2   4  22      181.74      153.66     59.52 o 
   3   4  22      284.43      193.27     64.58 o 
   4   4  22     1728.07     1938.01    117.97 o 
   5   4  22        8.97      -62.64     62.64 o 
  -9   5  22       31.25       59.11    128.08 o 
  -8   5  22       84.23      -59.13     81.07 o 
  -7   5  22      972.54      923.62    110.81 o 
  -6   5  22      436.50      468.79     94.62 o 
  -5   5  22       74.91      122.04    223.64 o 
  -4   5  22     1881.06     2010.71    150.46 o 
  -3   5  22       60.41        3.94     73.06 o 
  -2   5  22     1091.38     1078.11    112.86 o 
  -1   5  22      929.23     1072.13    112.15 o 
   0   5  22     2226.10     2491.26    203.94 o 
   1   5  22      847.27      751.79    101.71 o 
   2   5  22       17.01       49.31     77.69 o 
   3   5  22       14.86      -30.48     78.49 o 
   4   5  22       93.36      131.91     88.47 o 
   5   5  22      267.06      295.54     96.77 o 
  -8   6  22      180.94      227.52    166.50 o 
  -7   6  22     1256.34     1291.58    132.17 o 
  -6   6  22      169.88      111.84     84.22 o 
  -4   6  22      521.91      658.38    133.00 o 
  -3   6  22        2.35       56.16     82.21 o 
  -2   6  22      655.64      662.78     98.45 o 
  -1   6  22        1.91       73.15     83.56 o 
   0   6  22      656.41      774.82    103.74 o 
   1   6  22     1554.90     1800.71    183.25 o 
   2   6  22      669.79      817.50    170.44 o 
   3   6  22     1376.17     1700.35    143.33 o 
   4   6  22        0.89      -55.58     88.47 o 
  -6   7  22      984.54     1183.99    126.80 o 
  -5   7  22       51.56       62.75     86.08 o 
  -4   7  22      134.46      -32.51     87.78 o 
  -3   7  22      300.42      387.29     95.65 o 
  -2   7  22        4.34      -47.86     82.06 o 
  -1   7  22      100.08      -25.35     82.06 o 
   0   7  22      684.91      866.16    158.62 o 
   1   7  22       30.46       27.97    135.96 o 
   2   7  22      210.93      174.57     96.11 o 
  -3   8  22      817.09      906.40    171.43 o 
  -2   8  22      949.25     1102.06    261.08 o 
 -11   0  23     2213.66     2024.42    251.23 o 
  -9   0  23       25.23      -90.09     90.09 o 
  -7   0  23     1738.83     1695.22    126.70 o 
  -5   0  23     1464.52     1581.18    120.37 o 
  -3   0  23     5143.44     5469.53    277.94 o 
  -1   0  23        4.81       -9.28     61.90 o 
   1   0  23       30.85       11.89     64.51 o 
   3   0  23     1451.57     1708.41    129.82 o 
   5   0  23      126.47      184.66    304.43 o 
 -11   1  23        1.69       21.63     73.38 o 
 -10   1  23       78.90       25.19     66.67 o 
  -9   1  23     1627.10     1544.75    113.66 o 
  -8   1  23      136.11      122.63     50.00 o 
  -7   1  23      963.04     1037.15     71.01 o 
  -6   1  23     2364.58     2437.93    109.48 o 
  -5   1  23      388.21      423.69     54.60 o 
  -4   1  23     1173.87     1274.62     75.01 o 
  -3   1  23      606.38      657.01     59.74 o 
  -2   1  23       14.44       11.08     44.57 o 
  -1   1  23     5176.38     5593.63    199.71 o 
   0   1  23      101.37      140.70     48.58 o 
   1   1  23       60.73       56.36     47.87 o 
   2   1  23      838.12      829.68     65.13 o 
   3   1  23      204.49      145.11     50.81 o 
   4   1  23      128.24       80.42     62.94 o 
   5   1  23     1400.51     1287.03    108.32 o 
   6   1  23        6.58       -8.24     72.52 o 
 -10   2  23     1222.16     1164.10     98.51 o 
  -9   2  23      217.46      253.35     74.38 o 
  -8   2  23      671.82      613.64     62.88 o 
  -7   2  23      528.81      550.03     58.49 o 
  -6   2  23      809.06      871.22     69.11 o 
  -5   2  23      742.02      766.19     70.44 o 
  -4   2  23      663.06      747.12     61.36 o 
  -3   2  23      274.06      232.66     48.27 o 
  -2   2  23      174.53      129.46     46.95 o 
  -1   2  23      435.42      463.92     55.36 o 
   0   2  23     3955.86     4518.88    202.78 o 
   1   2  23      775.58      802.93     63.50 o 
   2   2  23      956.31     1217.06     74.82 o 
   3   2  23      145.05      123.89     66.01 o 
   4   2  23      421.51      395.98     72.43 o 
   5   2  23      212.74      200.69     77.63 o 
   6   2  23       28.17      -44.65    171.07 o 
 -10   3  23      309.66      477.16     80.17 o 
  -9   3  23      476.41      431.91     69.90 o 
  -8   3  23      812.71      821.70     67.53 o 
  -7   3  23     1109.06     1199.34     77.36 o 
  -6   3  23      744.27      851.20     66.05 o 
  -5   3  23      389.64      344.51     61.06 o 
  -4   3  23     4141.68     4256.66    161.31 o 
  -3   3  23     1231.67     1318.84     77.43 o 
  -2   3  23        1.40        3.03     44.95 o 
  -1   3  23     2424.23     2517.96    129.74 o 
   0   3  23     1011.26     1021.57     80.88 o 
   1   3  23      592.81      701.76     75.12 o 
   2   3  23     1294.17     1362.46     96.41 o 
   3   3  23       30.14       -6.54     61.37 o 
   4   3  23       27.32      -22.61     63.07 o 
   5   3  23     1804.93     1932.25    121.63 o 
  -9   4  23       59.17       53.03     78.51 o 
  -8   4  23       69.21      197.77     95.97 o 
  -7   4  23     3422.55     3444.20    139.42 o 
  -6   4  23       28.95       -7.59     60.86 o 
  -5   4  23      109.54      -17.04     56.56 o 
  -4   4  23     2026.68     2116.65    118.84 o 
  -3   4  23     1576.12     1717.27    105.32 o 
  -2   4  23      325.52      173.95     58.74 o 
  -1   4  23        2.68      -35.26     55.96 o 
   0   4  23       12.17      108.43     59.72 o 
   1   4  23      347.80      285.97     65.82 o 
   2   4  23      113.48       18.76     60.30 o 
   3   4  23      440.03      434.22    149.38 o 
   4   4  23      639.57      732.57     83.63 o 
   5   4  23     2028.44     2353.96    137.39 o 
  -8   5  23      231.33      393.67     95.25 o 
  -7   5  23      865.57     1004.00    209.85 o 
  -6   5  23       84.48      200.74     91.25 o 
  -5   5  23       60.95       99.08     81.43 o 
  -4   5  23      340.67      341.82     88.88 o 
  -3   5  23     1002.24     1085.71    181.28 o 
  -2   5  23      193.56       17.58    159.61 o 
  -1   5  23      935.55      851.24    116.26 o 
   0   5  23       30.20       65.55     78.64 o 
   1   5  23      274.02      364.24     89.04 o 
   2   5  23     2254.96     2458.03    169.92 o 
   3   5  23      118.81      209.57     83.56 o 
   4   5  23      192.80      358.51    137.93 o 
  -7   6  23     1516.39     1601.65    321.18 o 
  -6   6  23       54.75       59.62     91.93 o 
  -5   6  23       72.12       26.34     85.00 o 
  -4   6  23      737.09      818.68    110.71 o 
  -3   6  23      247.37      304.55    110.34 o 
  -2   6  23      438.43      390.46     92.85 o 
  -1   6  23        4.94       18.24     77.99 o 
   0   6  23     2077.15     2443.85    174.10 o 
   1   6  23     1619.09     1703.05    142.69 o 
   2   6  23       75.25      -34.19    167.49 o 
  -5   7  23        6.29      -83.56     83.56 o 
  -4   7  23     1768.94     1898.55    422.66 o 
  -3   7  23      422.17      402.03     98.04 o 
  -2   7  23        3.80      -45.32     89.17 o 
  -1   7  23     1174.91     1363.08    135.15 o 
   0   7  23        0.08      -94.58     94.58 o 
 -10   0  24     1135.45     1118.24    139.67 o 
  -8   0  24     5312.73     5346.82    279.34 o 
  -6   0  24      145.80      111.61     71.75 o 
  -4   0  24      224.90      259.59     75.20 o 
  -2   0  24     5189.23     5557.88    283.47 o 
   0   0  24     2421.29     2769.50    168.44 o 
   2   0  24      178.71      162.83     79.80 o 
   4   0  24       38.68       74.50     76.87 o 
 -10   1  24      222.12      240.26     86.46 o 
  -9   1  24       13.55       16.65     83.34 o 
  -8   1  24      359.56      376.38     58.56 o 
  -7   1  24      302.11      267.63     53.58 o 
  -6   1  24     1503.45     1610.04     88.42 o 
  -5   1  24      136.26      146.50     51.95 o 
  -4   1  24      791.11      741.54     98.41 o 
  -3   1  24      789.14      747.56     63.22 o 
  -2   1  24       17.47       42.85     46.93 o 
  -1   1  24     1280.90     1325.73     78.37 o 
   0   1  24     1386.55     1586.99     90.95 o 
   1   1  24     1364.54     1438.34     82.19 o 
   2   1  24       28.68       31.83     50.30 o 
   3   1  24      149.85      204.26     53.95 o 
   4   1  24      944.60     1183.02     96.65 o 
   5   1  24        3.04      -45.13    114.29 o 
 -10   2  24       99.07       98.34    107.71 o 
  -9   2  24      146.37      206.75     57.32 o 
  -8   2  24        3.06      100.54     58.59 o 
  -7   2  24      734.43      799.92     66.84 o 
  -6   2  24        6.15       19.72     53.18 o 
  -5   2  24     5330.96     5631.50    203.55 o 
  -4   2  24      651.70      600.47     60.39 o 
  -3   2  24     2021.93     2115.60    119.45 o 
  -2   2  24      501.32      526.89     56.96 o 
  -1   2  24       15.66        6.76     47.52 o 
   0   2  24      291.47      333.23     54.15 o 
   1   2  24      971.47      974.96     69.79 o 
   2   2  24       21.28       32.90     67.49 o 
   3   2  24     4355.60     4956.05    270.86 o 
   4   2  24       99.06       43.25     64.72 o 
   5   2  24      364.45      357.96     74.93 o 
  -9   3  24       95.94       35.81     54.12 o 
  -8   3  24      134.62      164.06     55.90 o 
  -7   3  24      271.12      316.20     56.98 o 
  -6   3  24      679.21      832.21     68.37 o 
  -5   3  24      108.21      137.29     52.01 o 
  -4   3  24       94.67      146.87     85.61 o 
  -3   3  24     1051.43     1133.20     88.66 o 
  -2   3  24      269.72      223.69     63.61 o 
  -1   3  24      226.23      299.63     64.02 o 
   0   3  24      132.39       83.26     59.18 o 
   1   3  24      776.31      843.56     81.14 o 
   2   3  24        0.20      -57.74     57.74 o 
   3   3  24      795.34      897.76     83.98 o 
   4   3  24      582.13      469.09     76.16 o 
  -8   4  24     2101.63     1917.62    168.47 o 
  -7   4  24      878.98      859.05    109.21 o 
  -6   4  24       12.61      155.70     84.68 o 
  -5   4  24       19.07      -44.29     72.67 o 
  -4   4  24       34.93      -42.53     58.00 o 
  -3   4  24       17.70       78.60     66.36 o 
  -2   4  24     2537.70     2794.20    160.20 o 
  -1   4  24      707.89      805.97     78.68 o 
   0   4  24     3905.57     4222.81    190.03 o 
   1   4  24      206.99      242.67     72.52 o 
   2   4  24       35.41       62.50     77.89 o 
   3   4  24       37.90      -62.03     62.03 o 
   4   4  24      201.11      247.40     82.00 o 
  -7   5  24      241.65      262.63    111.33 o 
  -6   5  24     1052.95      991.77    121.62 o 
  -5   5  24      309.99      132.68     86.59 o 
  -4   5  24       55.71       65.88     88.47 o 
  -3   5  24        1.95      -81.43     81.43 o 
  -2   5  24       93.14       41.31     84.96 o 
  -1   5  24      919.13     1089.14    116.29 o 
   0   5  24      973.08     1136.04    118.41 o 
   1   5  24       54.29      -32.78     86.70 o 
   2   5  24       73.47      245.24     94.04 o 
   3   5  24       85.57      -45.32    124.14 o 
  -6   6  24      447.97      347.18    101.00 o 
  -5   6  24     1933.20     2127.21    167.13 o 
  -4   6  24      944.59     1028.32    122.40 o 
  -3   6  24      178.93      112.90     86.67 o 
  -2   6  24       23.35      133.83     88.27 o 
  -1   6  24        4.11       -8.79    125.12 o 
   0   6  24      725.96     1035.76    119.61 o 
   1   6  24      564.69      664.03    109.97 o 
  -9   0  25     1155.14     1012.13    109.37 o 
  -7   0  25     1485.39     1379.75    120.37 o 
  -5   0  25      260.45      159.20     73.81 o 
  -3   0  25      394.57      439.94     81.50 o 
  -1   0  25       30.04       -4.33     69.50 o 
   1   0  25     3501.79     3833.48    214.35 o 
   3   0  25      432.42      463.51     87.48 o 
  -9   1  25     1696.13     1651.38     95.41 o 
  -8   1  25       30.56      -15.35     62.85 o 
  -7   1  25      473.28      590.49     64.60 o 
  -6   1  25     2049.89     2008.21    119.45 o 
  -5   1  25       12.68       91.74     50.89 o 
  -4   1  25     2740.56     2931.31    156.71 o 
  -3   1  25      123.03      138.47     52.67 o 
  -2   1  25        3.64       74.95     52.90 o 
  -1   1  25      848.88      846.16     67.77 o 
   0   1  25      286.77      206.98     53.89 o 
   1   1  25      596.89      721.82     65.31 o 
   2   1  25     2646.76     2785.22    123.59 o 
   3   1  25      509.30      585.86     95.99 o 
   4   1  25     1287.93     1529.51    108.02 o 
  -9   2  25       13.12       13.59     56.16 o 
  -8   2  25       21.76       52.90     58.59 o 
  -7   2  25      117.00      182.14     56.39 o 
  -6   2  25      990.84     1104.33     77.46 o 
  -5   2  25      172.77      159.44     54.65 o 
  -4   2  25      342.42      388.41     56.07 o 
  -3   2  25      160.49      146.69     69.40 o 
  -2   2  25     1776.19     1904.64     95.93 o 
  -1   2  25      226.26      215.03     53.59 o 
   0   2  25        8.61       89.44     59.95 o 
   1   2  25       31.61       18.55     58.99 o 
   2   2  25       30.75      -60.30     60.30 o 
   3   2  25      565.46      583.12     78.72 o 
   4   2  25      511.20      495.30     79.85 o 
  -8   3  25      212.81      246.28     58.07 o 
  -7   3  25     1029.01     1135.71     80.54 o 
  -6   3  25      720.69      828.59     69.42 o 
  -5   3  25        5.12       93.30     53.29 o 
  -4   3  25     1126.36     1146.45     91.87 o 
  -3   3  25     1052.34     1134.54     90.48 o 
  -2   3  25      147.42      123.24     61.00 o 
  -1   3  25     1033.70     1069.01     89.63 o 
   0   3  25      264.73      330.65     68.36 o 
   1   3  25       10.39      -60.02     60.02 o 
   2   3  25     1239.71     1437.38    112.17 o 
   3   3  25      457.43      431.60     75.30 o 
  -7   4  25      514.91      625.19    107.97 o 
  -6   4  25      611.98      606.89    102.06 o 
  -5   4  25      512.47      568.57     97.87 o 
  -4   4  25      291.67      344.93    116.26 o 
  -3   4  25     1772.50     2084.91    248.28 o 
  -2   4  25      564.88      678.24    111.33 o 
  -1   4  25      299.27      233.57     65.28 o 
   0   4  25       41.31      -60.90     60.90 o 
   1   4  25     2004.10     2174.23    125.62 o 
   2   4  25       49.86       97.81     80.52 o 
  -6   5  25      967.20      994.00    304.43 o 
  -5   5  25      533.26      372.86     98.45 o 
  -4   5  25     1408.08     1511.08    147.78 o 
  -3   5  25       11.00      -81.07     81.07 o 
  -2   5  25      309.87      202.99     89.04 o 
  -1   5  25     2563.76     2809.07    189.47 o 
   0   5  25      246.98      268.29     96.11 o 
   1   5  25      435.00      631.35    102.99 o 
  -3   6  25      304.05      259.11     97.53 o 
  -2   6  25      507.14      767.75    111.84 o 
  -8   0  26     2112.21     2098.43    153.19 o 
  -6   0  26     1758.74     1987.94    147.51 o 
  -4   0  26      267.51      419.10     84.85 o 
  -2   0  26     2953.10     3148.13    188.70 o 
   0   0  26     2718.64     2547.86    182.27 o 
   2   0  26        7.77      -76.63     76.63 o 
  -8   1  26     1214.01     1365.64    104.70 o 
  -7   1  26      201.49      253.82     58.89 o 
  -6   1  26     1192.41     1285.17     83.22 o 
  -5   1  26       29.00       48.00     55.10 o 
  -4   1  26        0.56      -25.14     51.64 o 
  -3   1  26     1051.88     1161.18     85.89 o 
  -2   1  26      774.47      852.63     70.28 o 
  -1   1  26      464.63      502.02     61.31 o 
   0   1  26      742.06      835.91     69.56 o 
   1   1  26      489.36      513.41     64.40 o 
   2   1  26      374.96      397.34     75.40 o 
   3   1  26       27.57      -43.33     71.99 o 
  -8   2  26       12.48      -55.15     55.15 o 
  -7   2  26       70.86       66.99     57.40 o 
  -6   2  26       10.72        1.99     55.77 o 
  -5   2  26     6231.40     6591.09    235.61 o 
  -4   2  26       32.71       61.26     54.89 o 
  -3   2  26     1864.54     2105.93    104.16 o 
  -2   2  26      136.63      128.49     66.70 o 
  -1   2  26      211.76      155.92     65.58 o 
   0   2  26      156.49      208.73     65.39 o 
   1   2  26     1070.36     1280.05     98.73 o 
   2   2  26      122.12       31.23     65.56 o 
  -7   3  26       10.20        0.52     76.29 o 
  -6   3  26     1823.89     2185.91    128.27 o 
  -5   3  26       29.25       55.47     65.42 o 
  -4   3  26       72.08       14.40     76.78 o 
  -3   3  26     1922.65     2211.82    144.21 o 
  -2   3  26       39.33      -23.71     63.19 o 
  -1   3  26      105.06       46.00     61.95 o 
   0   3  26       69.90       90.66     67.64 o 
   1   3  26      648.18      761.11     84.34 o 
   2   3  26      931.41     1158.98     97.18 o 
  -6   4  26      381.50      457.44    122.17 o 
  -5   4  26       32.54       73.95     86.08 o 
  -4   4  26        4.61      -50.25     84.99 o 
  -3   4  26        0.54       73.89     87.78 o 
  -2   4  26      828.20      990.79    233.50 o 
  -1   4  26       17.57      -56.40     84.85 o 
   0   4  26      891.84     1079.41    118.04 o 
   1   4  26      880.26     1057.34    117.58 o 
  -3   5  26      228.47       83.74     93.35 o 
  -2   5  26      686.49      775.65    171.43 o 
  -7   0  27     1561.30     1296.11    123.25 o 
  -5   0  27     2973.25     3135.29    195.06 o 
  -3   0  27       43.25      149.10     81.50 o 
  -1   0  27     1176.41     1350.22    121.91 o 
   1   0  27      961.07      996.29    186.21 o 
  -7   1  27     1992.36     2010.05    106.83 o 
  -6   1  27      226.40      154.46     58.52 o 
  -5   1  27      965.34     1216.23     82.19 o 
  -4   1  27     1671.33     1861.11    138.51 o 
  -3   1  27       78.81       33.92     54.66 o 
  -2   1  27      417.71      411.23     62.34 o 
  -1   1  27     4233.21     4949.30    186.78 o 
   0   1  27       22.90        2.10     80.84 o 
   1   1  27      841.10     1092.66    133.54 o 
  -6   2  27       25.41        8.39     56.66 o 
  -5   2  27      374.15      497.28     65.02 o 
  -4   2  27      991.14      986.87     90.48 o 
  -3   2  27      220.81      152.33     69.55 o 
  -2   2  27     3464.98     3687.95    177.41 o 
  -1   2  27      267.08      347.83     73.47 o 
   0   2  27      113.03      214.81     71.44 o 
   1   2  27        0.94       41.82     68.20 o 
  -5   3  27      190.36      177.15     93.77 o 
  -4   3  27     1223.85     1470.17    134.63 o 
  -3   3  27       24.28      -20.52     63.48 o 
  -2   3  27      102.59      200.93     71.27 o 
  -1   3  27     2010.93     2153.96    140.32 o 
   0   3  27      231.05      263.15     73.11 o 
  -4   0  28      147.42      255.42     89.14 o 
  -2   0  28        3.76       13.96     80.03 o 
  -5   1  28       74.48        0.71     57.10 o 
  -4   1  28      565.20      646.67     71.60 o 
  -3   1  28      905.44     1144.70     82.32 o 
  -2   1  28       26.00       -1.02     58.37 o 
  -1   1  28      862.67      823.34     86.69 o 
  -3   2  28      707.13      872.68     87.98 o 
                                                 
