# Supplementary material for: 5-Bromo-2-(thio­phen-2-yl)-1-(thio­phen-2-ylmeth­yl)-1H-benzimidazole
Source: Acta Crystallogr Sect E Struct Rep Online. 2012 Oct 13;68(Pt 11):o3123. doi: 10.1107/S1600536812042146 (PMC3515228; doi:10.1107/S1600536812042146)
Supplement: Supplementary file 3 [file e-68-o3123-Isup3.mol]

@<TRIPOS>MOLECULE
I
    72    70     3     0     0
SMALL
NO_CHARGES
****
Generated from the CSD

@<TRIPOS>ATOM
     1 Br1      7.4820  11.7756  10.6231   Br        1 RES1   0.0000
     2 S1       4.5294   7.7417   3.9895   S.3       1 RES1   0.0000
     3 S2       9.5901  12.1915   3.7638   S.3       1 RES1   0.0000
     4 N1       7.7994   9.7475   5.0182   N.3       1 RES1   0.0000
     5 N2       5.7635   9.7317   6.0021   N.2       1 RES1   0.0000
     6 C1       7.9694  10.2873   6.2837   C.2       1 RES1   0.0000
     7 C2       6.6925  10.2725   6.8796   C.2       1 RES1   0.0000
     8 C3       6.5266  10.7374   8.1720   C.2       1 RES1   0.0000
     9 H3       5.6724  10.7606   8.5867   H         1 RES1   0.0000
    10 C4       7.6598  11.1632   8.8248   C.3       1 RES1   0.0000
    11 C5       8.9332  11.1632   8.2533   C.2       1 RES1   0.0000
    12 H5       9.6824  11.4521   8.7604   H         1 RES1   0.0000
    13 C6       9.0985  10.7405   6.9509   C.2       1 RES1   0.0000
    14 H6       9.9492  10.7606   6.5280   H         1 RES1   0.0000
    15 C7       6.4572   9.4302   4.9186   C.2       1 RES1   0.0000
    16 C8       5.8512   8.8189   3.7383   C.3       1 RES1   0.0000
    17 C9       6.1011   9.0054   2.3850   C.2       1 RES1   0.0000
    18 H9       6.7877   9.5620   2.0378   H         1 RES1   0.0000
    19 C10      5.2001   8.2591   1.5928   C.2       1 RES1   0.0000
    20 H10      5.2164   8.2623   0.6438   H         1 RES1   0.0000
    21 C11      4.3134   7.5434   2.3153   C.2       1 RES1   0.0000
    22 H11      3.6444   6.9899   1.9313   H         1 RES1   0.0000
    23 C12      8.8923   9.4745   4.0866   C.3       1 RES1   0.0000
    24 H12A     8.6503   8.6860   3.5384   H         1 RES1   0.0000
    25 H12B     9.7008   9.2405   4.6083   H         1 RES1   0.0000
    26 C13      9.2279  10.6130   3.1647   C.3       1 RES1   0.0000
    27 C14      9.3664  10.5561   1.8042   C.2       1 RES1   0.0000
    28 H14      9.2155   9.7728   1.2899   H         1 RES1   0.0000
    29 C15      9.7620  11.8041   1.2491   C.2       1 RES1   0.0000
    30 H15      9.9085  11.9422   0.3219   H         1 RES1   0.0000
    31 C16      9.9077  12.7687   2.1796   C.2       1 RES1   0.0000
    32 H16     10.1578  13.6636   1.9799   H         1 RES1   0.0000
    33 Br2      1.2732  12.0129   0.8096   Br        2 RES2   0.0000
    34 S3      -1.8353   7.7209   7.2816   S.3       2 RES2   0.0000
    35 C24     -0.5535   8.8357   7.5701   C.3       2 RES2   0.0000
    36 C25     -0.4038   9.0666   8.8947   C.2       2 RES2   0.0000
    37 H25      0.2468   9.6600   9.2490   H         2 RES2   0.0000
    38 C26     -1.3128   8.3350   9.7004   C.2       2 RES2   0.0000
    39 H26     -1.3389   8.3803  10.6477   H         2 RES2   0.0000
    40 C27     -2.1330   7.5676   8.9556   C.2       2 RES2   0.0000
    41 H27     -2.8031   7.0026   9.3231   H         2 RES2   0.0000
    42 S4       3.1584  12.1814   7.7093   S.3       2 RES2   0.0000
    43 C29      2.8109  10.5856   8.2537   C.3       2 RES2   0.0000
    44 C30      2.9554  10.4812   9.6158   C.2       2 RES2   0.0000
    45 H30      2.8230   9.6759  10.1035   H         2 RES2   0.0000
    46 C31      3.3275  11.7261  10.2158   C.2       2 RES2   0.0000
    47 H31      3.4627  11.8463  11.1479   H         2 RES2   0.0000
    48 C32      3.4653  12.7107   9.3009   C.2       2 RES2   0.0000
    49 H32      3.7058  13.6035   9.5200   H         2 RES2   0.0000
    50 N3       1.4309   9.7634   6.3393   N.3       2 RES2   0.0000
    51 N4      -0.5734   9.7939   5.3188   N.2       2 RES2   0.0000
    52 C17      1.6386  10.3263   5.0937   C.2       2 RES2   0.0000
    53 C18      0.3780  10.3463   4.4772   C.2       2 RES2   0.0000
    54 C19      0.2459  10.8565   3.1925   C.2       2 RES2   0.0000
    55 H19     -0.5972  10.9008   2.7580   H         2 RES2   0.0000
    56 C20      1.3958  11.2939   2.5776   C.3       2 RES2   0.0000
    57 C21      2.6556  11.2528   3.1719   C.2       2 RES2   0.0000
    58 H21      3.4177  11.5490   2.6886   H         2 RES2   0.0000
    59 C22      2.7954  10.7795   4.4629   C.2       2 RES2   0.0000
    60 H22      3.6396  10.7637   4.8978   H         2 RES2   0.0000
    61 C23      0.0833   9.4671   6.4129   C.2       2 RES2   0.0000
    62 C28      2.4994   9.4629   7.2957   C.3       2 RES2   0.0000
    63 H28A     3.3213   9.2373   6.7920   H         2 RES2   0.0000
    64 H28B     2.2394   8.6628   7.8179   H         2 RES2   0.0000
    65 S300    -0.2621   9.1920   9.1471   S.3       3 RES3   0.0000
    66 C240    -0.6573   8.9179   7.5099   C.3       3 RES3   0.0000
    67 C250    -1.5737   7.9376   7.3316   C.3       3 RES3   0.0000
    68 H250    -1.8853   7.6456   6.4864   H         3 RES3   0.0000
    69 C260    -2.0033   7.4000   8.5775   C.3       3 RES3   0.0000
    70 H260    -2.6788   6.7443   8.6631   H         3 RES3   0.0000
    71 C270    -1.3298   7.9376   9.6242   C.3       3 RES3   0.0000
    72 H270    -1.4467   7.6477  10.5227   H         3 RES3   0.0000
@<TRIPOS>BOND
     1     1    10    1
     2     2    16    1
     3     2    21    1
     4     3    26    1
     5     3    31    1
     6     4     6    1
     7     4    15    1
     8     4    23    1
     9     5     7   un
    10     5    15   un
    11     6     7   un
    12     6    13   un
    13     7     8   un
    14     8     9    1
    15     8    10    1
    16    10    11    1
    17    11    12    1
    18    11    13   un
    19    13    14    1
    20    15    16    1
    21    16    17    1
    22    17    18    1
    23    17    19   un
    24    19    20    1
    25    19    21   un
    26    21    22    1
    27    23    24    1
    28    23    25    1
    29    23    26    1
    30    26    27    1
    31    27    28    1
    32    27    29   un
    33    29    30    1
    34    29    31   un
    35    31    32    1
    36    33    56    1
    37    34    35    1
    38    34    40    1
    39    35    36    1
    40    35    61    1
    41    36    37    1
    42    36    38   un
    43    38    39    1
    44    38    40   un
    45    40    41    1
    46    42    43    1
    47    42    48    1
    48    43    44    1
    49    43    62    1
    50    44    45    1
    51    44    46   un
    52    46    47    1
    53    46    48   un
    54    48    49    1
    55    50    52    1
    56    50    61    1
    57    50    62    1
    58    51    53   un
    59    51    61   un
    60    52    53   un
    61    52    59   un
    62    53    54   un
    63    54    55    1
    64    54    56    1
    65    56    57    1
    66    57    58    1
    67    57    59   un
    68    59    60    1
    69    62    63    1
    70    62    64    1
@<TRIPOS>SUBSTRUCTURE
     1 RES1        1 GROUP             0 ****  ****    0  
     2 RES2       33 GROUP             0 ****  ****    0  
     3 RES3       65 GROUP             0 ****  ****    0  
@<TRIPOS>CRYSIN
   12.6753   10.5413   23.5810   90.0000  100.8780   90.0000   231     1
